# Supplementary material for: Continental-scale analysis of shallow and deep groundwater contributions to streams
Source: Nat Commun. 2021 Mar 4;12:1450. doi: 10.1038/s41467-021-21651-0 (PMC7933412; doi:10.1038/s41467-021-21651-0)
Supplement: Supplementary file 3 — Source Data [file 41467_2021_21651_MOESM3_ESM.zip]

Archive with 2 entries (2 files):
- sourcedatafigs1,2and3.xlsx
- sourcedatafig4.xlsx
