# Supplementary material for: Continental-scale analysis of shallow and deep groundwater contributions to streams
Source: Nat Commun. 2021 Mar 4;12:1450. doi: 10.1038/s41467-021-21651-0 (PMC7933412; doi:10.1038/s41467-021-21651-0)
Supplement: Supplementary file 3 — Source Data [file 41467_2021_21651_MOESM3_ESM.zip › sourcedatafigs1,2and3.xlsx]

## Sheet: Source_Data_for_Figure1-3
RowID	WSAreaSqKm	PctImp2011Cat	SW_ID	AR_ID	AmpRatio	PhaseLag	RMSE_SW	RMSE_AR	HydroDisturbIdx	PctWSlope	GW_cat	longitude	latitude	avgflow_cfs	avgflow_m3s	BFI
1	8194.3992	3.5716795027699	12439500	CA001125852.12439500	0.88	12	1.43792	3.39536	NA	NA	Shallow GW Signature	-119.42	48.9307	967.997928176796	27.4106	0.884187006094985
2	50107.6413	1.07918968692449	05133500	CA006020559.05133500	0.84	6	1.89424	5.51787	NA	NA	Atmospheric Signature	-93.9132	48.6344	13918.6455981941	394.132	0.880977828292152
3	11303.4474	0.356989247312	02397530	USC00011490.02397530	1	7	2.26959	4.09064	NA	NA	Atmospheric Signature	-85.4475	34.2018	6274.67419575633	177.679	0.698788859944446
4	367.2432	0	02407514	USC00011620.02407514	0.89	0	2.16095	3.78026	17	6.7	Atmospheric Signature	-86.4953	33.3207	209.549357045144	5.93378	0.555292991050614
5	4964.427	4.9173553719	02453500	USC00012350.02453500	0.52	0	2.5239	3.69811	NA	NA	Deep GW Signature	-87.1703	33.7576	3217.69849418207	91.1151	0.561330596809462
6	1160.4051	0.319557625146	02412000	USC00013775.02412000	0.91	2	2.27775	4.07075	13	4.9	Atmospheric Signature	-85.5133	33.6229	672.163774733638	19.0336	0.700346646500747
7	51.8139	10.3555596945	02423130	USC00016478.02423130	0.76	5	1.95292	3.97516	16	8.8	Atmospheric Signature	-86.5994	33.6223	40.4610533515732	1.14573	0.546426722745138
8	44.595	1.12103112229	02338523	USC00017025.02338523	0.71	1	2.1139	3.7525	10	6.1	Atmospheric Signature	-85.2267	33.3407	22.8287405886379	0.646438	0.817807344244289
9	12067.3179	0	02419890	USC00018859.02419890	0.85	9	1.86774	3.518	17	4.2	Atmospheric Signature	-86.1955	32.4399	5839.20602327173	165.348	0.720147378157386
10	261.3357	0.227599125819544	Arizona_34291	USC00026471.Arizona_34291	0.63	5	1.55159	3.01256	NA	NA	Deep GW Signature	-112.093	36.0994	NA	NA	NA
11	37075.4235	4.06060606061	09371010	USC00028468.09371010	0.73	4	2.51027	3.62717	15	11.5	Atmospheric Signature	-109.03	37.0011	1353.1465457083	38.3168	0.845896607778029
12	3098.4246	0.130727413927	Arizona_34221	USC00028619.Arizona_34221	0.8	0	1.41585	3.44743	NA	NA	Atmospheric Signature	-110.174	31.626	NA	NA	NA
13	572831.3394	3.97319587628866	09522005	USW00003145.09522005	0.77	1	1.38644	2.95497	NA	NA	Atmospheric Signature	-114.722	32.7122	NA	NA	NA
14	190.035	0.572827417381	07263296	USC00030130.07263296	0.96	0	2.20178	4.0687	9	9.7	Atmospheric Signature	-92.6856	34.8789	127.644834254144	3.6145	0.489518180339903
15	232.2477	0.751612903226	072632966	USC00030130.072632966	1.02	7	2.12878	4.0687	NA	NA	Atmospheric Signature	-92.6539	34.8753	274.389116022099	7.76983	0.417324491263032
16	121582.9692	2.70379479972	07337000	USC00030286.07337000	1.01	1	2.36714	3.88206	NA	NA	Atmospheric Signature	-94.0411	33.5519	12908.9887640449	365.542	0.726306467720609
17	649.4274	0.102199223803	07364122	USC00031191.07364122	0.98	0	2.48533	4.36558	NA	NA	Atmospheric Signature	-91.7334	33.9532	NA	NA	NA
18	296.8425	0.0914177135015	07364130	USC00031191.07364130	0.98	0	2.70554	4.36558	NA	NA	Atmospheric Signature	-91.6924	33.9631	NA	NA	NA
19	120.7278	0.0223097112861	07075250	USC00031935.07075250	0.84	6	1.89616	4.0872	NA	NA	Atmospheric Signature	-92.7077	35.547	91.5971115674196	2.59374	0.596059899824605
20	193.8231	0.253297260737	07075270	USC00031935.07075270	0.92	5	2.23464	4.44535	NA	NA	Atmospheric Signature	-92.6219	35.5697	151.546767955801	4.29133	0.539597364602981
21	43.5114	13.4657210402	071948095	USW00093993.071948095	0.87	0	2.61133	4.3671	NA	NA	Atmospheric Signature	-94.1626	36.1228	151.546767955801	4.29133	0.605195744102326
22	61.9884	1.52136752137	07261090	USC00034938.07261090	0.82	3	2.2293	4.38739	NA	NA	Atmospheric Signature	-92.6303	35.2708	33.1053456536619	0.937439	0.563539390067132
23	1764.8235	1.39907192575406	CentralCalifornia_32082	USC00040161.CentralCalifornia_32082	0.95	0	2.34663	3.71986	NA	NA	Atmospheric Signature	-120.55	41.461	NA	NA	NA
24	3358.0989	1.0904033379694	CentralCalifornia_30541	USC00040379.CentralCalifornia_30541	0.57	33	1.36388	3.80224	NA	NA	Shallow GW Signature	-119.46	37.1455	NA	NA	NA
25	3735.1053	0.0978619850512776	CentralCalifornia_30556	USC00040379.CentralCalifornia_30556	0.67	15	1.18168	3.71047	NA	NA	Shallow GW Signature	-119.489	37.1376	NA	NA	NA
26	2515.8465	0.816091954022989	11433790	USC00040383.11433790	0.8	0	1.79029	3.48466	NA	NA	Atmospheric Signature	-121.063	38.883	NA	NA	NA
27	2515.8096	9.58695652173913	CentralCalifornia_30964	USR0000CPIL.CentralCalifornia_30964	0.62	4	1.58678	3.4916	NA	NA	Deep GW Signature	-121.061	38.8827	NA	NA	NA
28	6.5205	0.347703180212014	CoastalCalifornia_31931	USC00041253.CoastalCalifornia_31931	0.33	32	0.934281	3.0325	NA	NA	Shallow GW Signature	-119.983	34.5822	NA	NA	NA
29	1090.4913	0.48868778280543	CoastalCalifornia_31932	USC00041253.CoastalCalifornia_31932	0.57	0	1.24793	3.0325	NA	NA	Deep GW Signature	-119.99	34.588	NA	NA	NA
30	1259.9523	0.0470762520060903	CentralCalifornia_30582	USC00041697.CentralCalifornia_30582	0.58	0	2.13127	4.24273	NA	NA	Deep GW Signature	-119.948	37.8791	NA	NA	NA
31	1259.9523	0.0470762520060903	CentralCalifornia_30589	USC00041697.CentralCalifornia_30589	0.62	3	2.4039	4.30581	NA	NA	Deep GW Signature	-119.971	37.8817	NA	NA	NA
32	591.3027	0.0380058126537	CentralCalifornia_30701	USC00041697.CentralCalifornia_30701	0.81	0	2.03827	4.29772	NA	NA	Atmospheric Signature	-119.964	37.894	NA	NA	NA
33	1259.9523	0.0470762520060903	CentralCalifornia_31985	USC00041697.CentralCalifornia_31985	0.58	5	2.1922	4.29772	NA	NA	Deep GW Signature	-119.971	37.8815	NA	NA	NA
34	591.3027	0.0380058126537	CentralCalifornia_31988	USC00041697.CentralCalifornia_31988	0.86	0	2.07234	4.24831	NA	NA	Atmospheric Signature	-119.963	37.894	NA	NA	NA
35	609.3612	0.0107933081489477	CentralCalifornia_31989	USC00041697.CentralCalifornia_31989	0.38	7	1.89338	4.29772	NA	NA	Deep GW Signature	-119.97	37.8903	NA	NA	NA
36	521.9775	0.596294700560103	CentralCalifornia_32050	USR0000CCHC.CentralCalifornia_32050	0.84	4	2.08246	3.23516	NA	NA	Atmospheric Signature	-121.836	39.5557	NA	NA	NA
37	30241.2465	5.55661881977671	CentralCalifornia_32078	USC00041948.CentralCalifornia_32078	0.67	0	1.73459	3.03134	NA	NA	Atmospheric Signature	-121.987	39.2089	NA	NA	NA
38	462.9141	3.96666666666667	CentralCalifornia_30457	USC00042574.CentralCalifornia_30457	0.6	9	1.40394	3.35915	NA	NA	Deep GW Signature	-122.293	41.1601	NA	NA	NA
39	554.1498	1.98523767345734	CentralCalifornia_30461	USC00042574.CentralCalifornia_30461	0.51	6	0.939635	3.35915	NA	NA	Deep GW Signature	-122.306	41.1498	NA	NA	NA
40	383.3874	1.56263175413292	CentralCalifornia_30552	USC00042574.CentralCalifornia_30552	0.4	21	0.875065	3.32831	NA	NA	Shallow GW Signature	-122.271	41.2472	NA	NA	NA
41	401.0796	1.63739376770538	CentralCalifornia_30553	USC00042574.CentralCalifornia_30553	0.34	14	0.749336	3.35261	NA	NA	Shallow GW Signature	-122.275	41.2366	NA	NA	NA
42	3281.6637	0.425549915397631	11285500	USC00043669.11285500	0.68	3	1.97129	3.54631	NA	NA	Atmospheric Signature	-120.295	37.8783	669.004109589041	18.9441	0.727341434395183
43	1433.9961	0.515028659303789	CentralCalifornia_32059	USC00043824.CentralCalifornia_32059	0.69	0	1.34715	3.35559	NA	NA	Atmospheric Signature	-121.482	41.0622	NA	NA	NA
44	353.9556	0.135064935064935	CoastalCalifornia_31911	USC00043937.CoastalCalifornia_31911	1.02	0	1.75489	3.3512	NA	NA	Atmospheric Signature	-117.226	34.3431	NA	NA	NA
45	384.6096	2.96616606248921	CoastalCalifornia_31947	USC00044997.CoastalCalifornia_31947	0.91	0	1.5961	2.88372	NA	NA	Atmospheric Signature	-121.759	37.6232	NA	NA	NA
46	32.3919	0	11206820	USC00045026.11206820	0.46	24	1.21638	3.91048	NA	NA	Shallow GW Signature	-118.702	36.6117	12.8326575342466	0.36338	0.629282487231027
47	19.3383	1.68173557473876	CoastalCalifornia_32106	USC00046027.CoastalCalifornia_32106	0.71	0	1.06056	2.64496	NA	NA	Atmospheric Signature	-122.578	37.8664	NA	NA	NA
48	21229.2009	0.565558754252813	11261500	USC00046168.11261500	0.83	0	1.94519	3.00637	27	13.9	Atmospheric Signature	-120.931	37.3099	1094.30863259669	30.9874	0.8359119761399
49	25803.4482	0.307262569832402	11273400	USC00046168.11273400	0.8	0	1.99645	3.00637	NA	NA	Atmospheric Signature	-120.976	37.3472	461.313611878453	13.0629	0.835218361603809
50	21229.2009	0.565558754252813	CentralCalifornia_31967	USC00046168.CentralCalifornia_31967	0.96	0	1.97608	3.01131	NA	NA	Atmospheric Signature	-120.931	37.3101	NA	NA	NA
51	25803.4482	0.307262569832402	CentralCalifornia_31974	USC00046168.CentralCalifornia_31974	0.97	0	1.98186	3.01131	NA	NA	Atmospheric Signature	-120.976	37.347	NA	NA	NA
52	26504.8326	4.13636363636364	CentralCalifornia_31978	USC00046168.CentralCalifornia_31978	0.89	0	2.01378	3.01131	NA	NA	Atmospheric Signature	-121.014	37.4319	NA	NA	NA
53	103.6116	0.948637080423519	CoastalCalifornia_31434	USC00046399.CoastalCalifornia_31434	0.64	0	0.842416	2.93899	NA	NA	Deep GW Signature	-119.082	34.413	NA	NA	NA
54	25159.3344	5.729792147806	11523000	USC00046508.11523000	1.03	5	1.40178	2.77664	18	15.2	Atmospheric Signature	-123.535	41.3035	4628	131.05	0.857616138961207
55	42.2226	6.55140495867769	11458433	USC00047643.11458433	0.69	0	1.69257	2.99493	14	22.2	Atmospheric Signature	-122.563	38.4188	19.7696853625171	0.559815	0.579114317290375
56	25.0182	0.653537204059	10336676	USC00048758.10336676	0.53	15	2.11862	3.35304	6	24.6	Shallow GW Signature	-120.158	39.1321	53.8238239757208	1.52412	0.66102612363958
57	1328.4621	11.9854497354	Lahontan_24716	USC00048758.Lahontan_24716	0.79	14	1.74394	3.55259	NA	NA	Shallow GW Signature	-120.145	39.166	NA	NA	NA
58	19.8864	0.335851572048	10336645	USC00048760.10336645	0.68	6	1.81823	3.59788	5	19.3	Atmospheric Signature	-120.119	39.0519	20.835251396648	0.589989	0.782249051518463
59	30.4992	0.954623878537	10336660	USC00048760.10336660	0.62	16	1.92696	3.59741	6	28.4	Shallow GW Signature	-120.162	39.1074	29.7481179775281	0.842373	0.801277979086081
60	35855.0775	3.09348914858097	11303500	USC00048999.11303500	0.76	0	2.08225	2.76149	NA	NA	Atmospheric Signature	-121.266	37.676	4165.81256906077	117.963	0.829257736687002
61	35855.0775	3.09348914858097	CentralCalifornia_31998	USC00048999.CentralCalifornia_31998	0.86	0	2.25901	2.8074	NA	NA	Atmospheric Signature	-121.265	37.6764	NA	NA	NA
62	26504.8326	4.13636363636364	11274550	USC00049073.11274550	0.86	0	1.87796	2.96051	28	14.6	Atmospheric Signature	-121.014	37.4319	1952.70678176796	55.2945	0.825470787304437
63	1008.5895	2.44803752159961	10261500	USC00049325.10261500	0.71	0	1.18007	3.60018	23	11.3	Atmospheric Signature	-117.321	34.573	8.68154811715481	0.245834	0.837932202869849
64	519.5655	0.470644850818094	CentralCalifornia_31153	USC00049621.CentralCalifornia_31153	0.25	35	1.04246	3.84115	NA	NA	Shallow GW Signature	-122.539	40.5975	NA	NA	NA
65	541.5453	0.148183016381096	CentralCalifornia_31154	USC00049621.CentralCalifornia_31154	0.29	26	0.939472	3.84233	NA	NA	Shallow GW Signature	-122.538	40.579	NA	NA	NA
66	567.8397	0.180942287310916	CentralCalifornia_31155	USC00049621.CentralCalifornia_31155	0.31	21	0.894828	3.84115	NA	NA	Shallow GW Signature	-122.533	40.5411	NA	NA	NA
67	592.3971	0.799141221374046	CentralCalifornia_31156	USC00049621.CentralCalifornia_31156	0.34	16	0.902396	3.84115	NA	NA	Shallow GW Signature	-122.525	40.5146	NA	NA	NA
68	600.3765	1.64556426000423	CentralCalifornia_31157	USC00049621.CentralCalifornia_31157	0.38	12	0.94199	3.84233	NA	NA	Shallow GW Signature	-122.498	40.4945	NA	NA	NA
69	617.7861	3.92155676547691	CentralCalifornia_31158	USC00049621.CentralCalifornia_31158	0.42	9	0.976097	3.84115	NA	NA	Deep GW Signature	-122.47	40.4927	NA	NA	NA
70	600.3765	1.64556426000423	CentralCalifornia_31164	USC00049621.CentralCalifornia_31164	0.38	12	0.937362	3.84115	NA	NA	Shallow GW Signature	-122.497	40.4918	NA	NA	NA
71	470.6451	0.189884456071506	11264500	USC00049855.11264500	0.59	11	1.78333	3.75264	6	30	Shallow GW Signature	-119.559	37.7313	412.051187845304	11.668	0.746513936223681
72	470.6451	0.189884456071506	CentralCalifornia_31971	USC00049855.CentralCalifornia_31971	0.63	9	1.31973	3.33997	NA	NA	Deep GW Signature	-119.559	37.7313	NA	NA	NA
73	52.4907	0.24273255814	Colorado_32344	USC00050756.Colorado_32344	0.62	3	1.52708	5.30938	NA	NA	Deep GW Signature	-104.876	38.9733	NA	NA	NA
74	2759.7276	0.288472222222	Colorado_32628	USC00051060.Colorado_32628	0.52	0	2.40857	4.8638	NA	NA	Deep GW Signature	-105.203	40.6606	NA	NA	NA
75	2735.442	0.759507230852	Colorado_32629	USC00051060.Colorado_32629	0.87	0	2.4151	5.22174	NA	NA	Atmospheric Signature	-105.209	40.6598	NA	NA	NA
76	6536.1627	3.9830230011	07096000	USC00051294.07096000	0.8	0	2.11493	4.64606	15	22.2	Atmospheric Signature	-105.257	38.4339	568.262857142857	16.0914	0.849903835710053
77	6536.1627	3.9830230011	Colorado_33297	USC00051294.Colorado_33297	0.78	0	2.13771	4.9929	NA	NA	Atmospheric Signature	-105.257	38.434	NA	NA	NA
78	10246.9509	5.60108917631	Colorado_33298	USC00051294.Colorado_33298	0.82	0	2.22938	4.9929	NA	NA	Atmospheric Signature	-105.016	38.3888	NA	NA	NA
79	865.98	0.154239019408	Colorado_33246	USC00051713.Colorado_33246	0.77	2	1.475	3.99024	NA	NA	Atmospheric Signature	-106.773	38.3373	NA	NA	NA
80	43.7076	0.095015576324	Colorado_33249	USC00051959.Colorado_33249	0.48	16	1.50442	4.05963	NA	NA	Shallow GW Signature	-107.032	38.912	NA	NA	NA
81	37.629	0.424650571791614	Colorado_32442	USC00052184.Colorado_32442	0.72	7	1.17796	4.00306	NA	NA	Atmospheric Signature	-106.361	37.6254	NA	NA	NA
82	275.2713	0.593847217421362	Colorado_32500	USC00052184.Colorado_32500	0.83	3	1.793	3.97639	NA	NA	Atmospheric Signature	-106.319	37.8597	NA	NA	NA
83	2859.1218	21.1858636034	09149500	USC00052196.09149500	0.62	4	1.57695	3.85607	24	15.7	Deep GW Signature	-108.08	38.7419	364.430353430353	10.3195	0.837931436518537
84	14604.7374	13.6845170011	Colorado_33354	USC00052196.Colorado_33354	0.6	8	1.89764	3.89555	NA	NA	Deep GW Signature	-108.078	38.7534	NA	NA	NA
85	2859.1218	21.1858636034	Colorado_33357	USC00052196.Colorado_33357	0.6	4	1.547	3.89555	NA	NA	Deep GW Signature	-108.081	38.7419	NA	NA	NA
86	269.091	7.57188703466	Colorado_33396	USC00052790.Colorado_33396	0.91	0	1.8148	4.50265	NA	NA	Atmospheric Signature	-105.337	39.6331	NA	NA	NA
87	339.0579	3.86991968849	Colorado_33401	USC00052790.Colorado_33401	0.91	0	1.47584	4.50265	NA	NA	Atmospheric Signature	-105.318	39.6326	NA	NA	NA
88	339.0579	3.86991968849	Colorado_33405	USC00052790.Colorado_33405	0.84	3	1.7191	4.41432	NA	NA	Atmospheric Signature	-105.308	39.6427	NA	NA	NA
89	370.764	2.33425669437	Colorado_33408	USC00052790.Colorado_33408	0.9	0	1.43549	4.50265	NA	NA	Atmospheric Signature	-105.289	39.6564	NA	NA	NA
90	407.0457	1.00468384075	Colorado_33413	USC00052790.Colorado_33413	0.9	0	1.65032	4.41432	NA	NA	Atmospheric Signature	-105.259	39.6672	NA	NA	NA
91	11845.4031	0.189160239931	09180000	USC00053307.09180000	0.76	3	2.10732	4.04261	15	18	Atmospheric Signature	-109.195	38.7972	424.152817098809	12.0107	0.786770189519528
92	11845.4031	0.189160239931	Colorado_17127	USC00053307.Colorado_17127	0.81	0	2.21163	4.08013	NA	NA	Atmospheric Signature	-109.195	38.7978	NA	NA	NA
93	46122.5439	0	Colorado_33360	USC00053307.Colorado_33360	0.75	2	2.34543	4.08013	NA	NA	Atmospheric Signature	-109.026	39.1326	NA	NA	NA
94	11704.7025	0.867391304348	09071750	USC00053359.09071750	0.67	5	1.88964	3.86908	NA	NA	Atmospheric Signature	-107.291	39.5589	NA	NA	NA
95	11704.7025	0.867391304348	Colorado_33341	USC00053359.Colorado_33341	0.69	5	2.06041	3.99509	NA	NA	Atmospheric Signature	-107.29	39.5587	NA	NA	NA
96	425.8413	1.42313887527	Colorado_33414	USC00053387.Colorado_33414	0.91	0	1.71997	5.08267	NA	NA	Atmospheric Signature	-105.241	39.6626	NA	NA	NA
97	20481.6555	4.63329161452	Colorado_33358	USC00053486.Colorado_33358	0.61	10	2.13318	3.56134	NA	NA	Shallow GW Signature	-108.451	38.9833	NA	NA	NA
98	198.756	7.19405150526	09014050	USC00053496.09014050	0.64	19	2.18141	3.78464	NA	NA	Shallow GW Signature	-105.829	40.2461	424.152817098809	12.0107	0.69158050442866
99	198.756	7.19405150526	Colorado_33324	USC00053496.Colorado_33324	0.64	14	2.17378	3.70943	NA	NA	Shallow GW Signature	-105.829	40.2457	NA	NA	NA
100	345.6207	0.679525222552	Colorado_32609	USC00053500.Colorado_32609	0.39	25	1.6019	3.88665	NA	NA	Shallow GW Signature	-105.941	40.1456	NA	NA	NA
101	810.3357	0.820900900901	Colorado_32620	USC00053500.Colorado_32620	0.44	24	2.97955	3.46251	NA	NA	Shallow GW Signature	-105.867	40.1444	NA	NA	NA
102	848.997	0.964220978801	Colorado_32621	USC00053500.Colorado_32621	0.4	3	1.44737	3.74955	NA	NA	Deep GW Signature	-105.901	40.121	NA	NA	NA
103	1245.231	14.75	Colorado_32622	USC00053500.Colorado_32622	0.56	0	1.72435	3.74955	NA	NA	Deep GW Signature	-105.973	40.1	NA	NA	NA
104	2033.4465	1.12214357937	Colorado_32623	USC00053500.Colorado_32623	0.7	4	2.45591	3.81805	NA	NA	Atmospheric Signature	-105.984	40.1083	NA	NA	NA
105	2033.4465	1.12214357937	Colorado_32624	USC00053500.Colorado_32624	0.73	3	1.98583	3.74955	NA	NA	Atmospheric Signature	-105.988	40.1074	NA	NA	NA
106	2053.3635	0.407032498668	Colorado_32625	USC00053500.Colorado_32625	0.73	3	2.00464	3.74955	NA	NA	Atmospheric Signature	-106.005	40.1078	NA	NA	NA
107	494.0622	0	Colorado_32626	USC00053500.Colorado_32626	0.5	7	1.48885	3.88915	NA	NA	Deep GW Signature	-105.827	40.1945	NA	NA	NA
108	782.0424	8.28457934406	Colorado_32627	USC00053500.Colorado_32627	0.79	4	2.18568	3.74955	NA	NA	Atmospheric Signature	-105.973	40.0983	NA	NA	NA
109	589.086	0.786867893489568	373947105421101	USC00053541.373947105421101	0.71	1	1.7554	3.92909	NA	NA	Atmospheric Signature	-105.703	37.6631	424.152817098809	12.0107	0.898081727225259
110	63277.5906	0.394501718213	07137500	USC00054076.07137500	0.79	0	2.17135	4.69336	NA	NA	Atmospheric Signature	-102.012	38.0275	210.53969571231	5.96182	0.876846590374441
111	700.2801	0.877922077922	Colorado_33332	USC00054664.Colorado_33332	0.32	19	1.73776	4.80445	NA	NA	Shallow GW Signature	-106.414	40.1086	NA	NA	NA
112	8780.6574	47.9845404134	Colorado_33280	USC00055402.Colorado_33280	0.8	0	2.09846	4.99071	NA	NA	Atmospheric Signature	-105.004	39.665	NA	NA	NA
113	455.9328	3.44333996024	Colorado_33423	USC00055402.Colorado_33423	0.79	0	1.86044	4.56911	NA	NA	Atmospheric Signature	-105.173	39.652	NA	NA	NA
114	20311.9902	0.363529411765	09260050	USC00055420.09260050	0.79	3	2.46724	4.592	14	11.2	Atmospheric Signature	-108.525	40.4516	1828.68298784846	51.7825	0.799470806455759
115	8760.3615	1.40638996715	09251000	USC00055446.09251000	0.81	8	2.47479	4.65834	17	15.5	Atmospheric Signature	-108.033	40.5027	1398.56773488711	39.603	0.808259689209231
116	8020.1061	1.29677419355	UpperGreenNorthPlatte_28512	USC00055446.UpperGreenNorthPlatte_28512	0.84	7	2.72542	4.7167	NA	NA	Atmospheric Signature	-107.95	40.4676	NA	NA	NA
117	8760.3615	1.40638996715	UpperGreenNorthPlatte_37112	USC00055446.UpperGreenNorthPlatte_37112	0.79	9	2.5318	4.7403	NA	NA	Atmospheric Signature	-108.033	40.5026	NA	NA	NA
118	1206.7551	0.645423728814	Colorado_33355	USC00055722.Colorado_33355	0.41	22	1.57282	4.04441	NA	NA	Shallow GW Signature	-107.779	38.3314	NA	NA	NA
119	246.3273	0.0210906063549	Colorado_32855	USC00056013.Colorado_32855	0.87	0	1.48713	3.95892	NA	NA	Atmospheric Signature	-108.331	38.0954	NA	NA	NA
120	27807.8193	0.537065309584	07119700	USC00056131.07119700	0.74	0	2.27007	4.39852	19	12.2	Atmospheric Signature	-103.912	38.1258	NA	NA	NA
121	27807.8193	0.537065309584	Colorado_33306	USC00056131.Colorado_33306	0.7	0	2.38227	4.62246	NA	NA	Atmospheric Signature	-103.912	38.1257	NA	NA	NA
122	1533.4569	0.859946326736	Colorado_33348	USR0000CPNR.Colorado_33348	0.75	0	2.39352	4.04799	NA	NA	Atmospheric Signature	-108.268	39.1836	NA	NA	NA
123	5246.0658	0.614210777301	09169500	USC00056320.09169500	0.84	0	2.32978	3.75281	15	18.3	Atmospheric Signature	-108.885	38.3103	140.664230498946	3.98317	0.799171456579113
124	5556.5181	0.0890203097035	09171100	USC00056320.09171100	0.84	0	2.1483	3.75281	14	18.1	Atmospheric Signature	-108.833	38.3569	136.908032212885	3.8768	0.788226722072464
125	5246.0658	0.614210777301	Colorado_33361	USC00056320.Colorado_33361	0.88	0	2.05541	3.68616	NA	NA	Atmospheric Signature	-108.886	38.3105	NA	NA	NA
126	11949.1956	3.97619047619	Colorado_33299	USC00056765.Colorado_33299	0.61	30	1.5742	4.90346	NA	NA	Shallow GW Signature	-104.718	38.2714	NA	NA	NA
127	12261.9969	38.4111207416	Colorado_33300	USC00056765.Colorado_33300	0.67	17	1.92154	4.90346	NA	NA	Shallow GW Signature	-104.606	38.2541	NA	NA	NA
128	28210.7349	2.55652816355	07120500	USC00057167.07120500	0.84	0	2.17143	4.33908	NA	NA	Atmospheric Signature	-103.686	38.0653	NA	NA	NA
129	28210.7349	2.55652816355	Colorado_33307	USC00057167.Colorado_33307	0.82	1	2.21392	4.42513	NA	NA	Atmospheric Signature	-103.686	38.0656	NA	NA	NA
130	1111.7826	0.935740688086	Colorado_33291	USC00058501.Colorado_33291	0.66	1	1.6276	3.93142	NA	NA	Atmospheric Signature	-106.265	39.0439	NA	NA	NA
131	5556.5181	0.0890203097035	Colorado_33362	USC00058560.Colorado_33362	0.85	0	1.92126	3.60903	NA	NA	Atmospheric Signature	-108.834	38.3573	NA	NA	NA
132	2402.4906	44.5580704161	07106500	USC00058992.07106500	0.8	0	2.01421	4.44729	24	10	Atmospheric Signature	-104.601	38.2878	232.788981288981	6.59185	0.81038296150267
133	16199.0163	1.47484047281	Colorado_33305	USC00058992.Colorado_33305	0.72	7	2.22787	4.54028	NA	NA	Atmospheric Signature	-104.399	38.2483	NA	NA	NA
134	790.6248	1.19986619836093	15795	USC00060227.15795	0.68	15	2.05901	4.618	NA	NA	Shallow GW Signature	-72.9583	41.8579	NA	NA	NA
135	222.6708	0.492951127819549	14461	USC00060299.14461	0.86	1	2.09061	4.1115	NA	NA	Atmospheric Signature	-73.0331	41.9685	NA	NA	NA
136	NA	NA	14819	USC00060299.14819	0.64	4	1.93662	4.53334	NA	NA	Deep GW Signature	-73.0474	41.9063	NA	NA	NA
137	50.3226	0.76006711409396	15499	USC00060299.15499	0.75	4	1.99058	4.52997	NA	NA	Atmospheric Signature	-72.8343	41.941	NA	NA	NA
138	43.9281	1.10747087045922	15703	USC00060299.15703	0.69	2	1.88317	4.35721	NA	NA	Atmospheric Signature	-72.8469	41.9592	NA	NA	NA
139	333.7551	0.690142001149142	15792	USC00060299.15792	0.57	34	2.02316	4.73178	NA	NA	Shallow GW Signature	-73.0178	41.9602	NA	NA	NA
140	571.4172	0.961199294532628	15825	USC00060299.15825	0.66	17	1.8569	4.33054	NA	NA	Shallow GW Signature	-72.989	41.9168	NA	NA	NA
141	333.7551	0.690142001149142	16258	USC00060299.16258	0.61	33	1.60248	3.58916	NA	NA	Shallow GW Signature	-73.0209	41.9735	NA	NA	NA
142	1007.4636	12.025053686471	14197	USC00060973.14197	0.83	7	2.31019	4.44035	NA	NA	Atmospheric Signature	-72.8717	41.7508	NA	NA	NA
143	NA	NA	15319	USC00060973.15319	0.74	0	1.99903	4.47789	NA	NA	Atmospheric Signature	-72.8294	41.8158	NA	NA	NA
144	36.0153	0.801182716795442	15571	USC00060973.15571	0.74	0	1.77908	4.10423	NA	NA	Atmospheric Signature	-72.9295	41.8365	NA	NA	NA
145	10.9386	3.72050314465409	15964	USC00060973.15964	0.53	2	1.70928	4.55095	NA	NA	Deep GW Signature	-72.8497	41.7681	NA	NA	NA
146	11.8863	3.24755062050947	16370	USC00060973.16370	0.72	0	2.01439	4.10359	NA	NA	Atmospheric Signature	-72.963	41.7807	NA	NA	NA
147	165.0096	18.1547545059043	01201487	USC00061762.01201487	0.8	4	2.08741	4.60937	18	6.9	Atmospheric Signature	-73.4032	41.4658	122.589093701997	3.47134	0.711446710415176
148	197.3844	0.551024632581246	01120790	USC00063420.01120790	0.91	0	2.32571	4.36496	NA	NA	Atmospheric Signature	-72.1062	41.8162	98.0457596685083	2.77635	0.670957318148742
149	5.5332	0.253741054001301	16114	USC00065445.16114	0.69	1	1.95871	4.68637	NA	NA	Atmospheric Signature	-73.1214	41.9328	NA	NA	NA
150	9.9297	1.76124165941398	16271	USC00067958.16271	0.67	3	1.6665	4.21411	NA	NA	Atmospheric Signature	-72.4285	41.9816	NA	NA	NA
151	13.1976	1.94727327508286	15124	USC00068138.15124	0.71	4	1.91999	4.71921	NA	NA	Atmospheric Signature	-72.4479	41.8305	NA	NA	NA
152	47.5497	15.5959735008173	14390	USC00068330.14390	0.69	3	1.83962	4.25033	NA	NA	Atmospheric Signature	-72.9619	41.6742	NA	NA	NA
153	128.1582	30.8672369427638	14392	USC00068330.14392	0.67	10	1.73338	4.42602	NA	NA	Shallow GW Signature	-72.8977	41.6738	NA	NA	NA
154	824.9895	21.2652454139812	01481500	USW00013781.01481500	0.97	0	2.35179	3.88245	28	5.6	Atmospheric Signature	-75.5767	39.7695	456.973237508556	12.94	0.774272962040391
155	330.4323	2.94085203499	02297100	USC00080228.02297100	0.89	0	1.88187	3.01795	19	0	Atmospheric Signature	-81.8795	27.1667	105.618227969349	2.99078	0.662781789027751
156	593.0622	0.388870774916	02298124	USC00080228.02298124	0.96	0	2.12929	3.38009	NA	NA	Atmospheric Signature	-81.7861	27.0511	NA	NA	NA
157	18603.144	1.16680482946	02320500	USC00080598.02320500	0.67	1	1.10123	3.65859	18	0.7	Atmospheric Signature	-82.9276	29.9558	4525.53366174056	128.149	0.92994785383682
158	2464.4655	1.09086668124	02322500	USC00080598.02322500	0.31	6	0.861243	3.51748	13	0.6	Deep GW Signature	-82.7151	29.8488	1359.90013679891	38.5081	0.963763664816911
159	3314.6109	0.921314292729	02322800	USC00080598.02322800	0.37	2	0.862425	3.51748	13	0.6	Deep GW Signature	-82.8604	29.9116	1888.22708618331	53.4686	0.955434214542368
160	355.0356	1.27028753994	023000095	USC00080945.023000095	0.96	0	1.7756	2.92263	NA	NA	Atmospheric Signature	-82.367	27.5136	NA	NA	NA
161	36.4185	6.61853453602	02266200	USC00081641.02266200	0.86	0	1.90775	3.18738	12	0.7	Atmospheric Signature	-81.6165	28.385	7.3688501026694	0.208663	0.696237325382321
162	3367.2906	0	02290888	USC00082850.02290888	1.04	0	1.76888	2.20983	NA	NA	Atmospheric Signature	-81.2497	25.7092	NA	NA	NA
163	17.0847	4.6338028169	02290928	USW00092826.02290928	0.87	0	1.87405	2.57354	NA	NA	Atmospheric Signature	-81.3825	25.8697	NA	NA	NA
164	467.0613	0	255327081275900	USW00092826.255327081275900	0.86	0	1.88709	2.57354	NA	NA	Atmospheric Signature	-81.4555	25.8954	NA	NA	NA
165	15.0219	0.758943781942	294213081345300	USC00082915.294213081345300	1.06	0	1.82121	3.26206	NA	NA	Atmospheric Signature	-81.5812	29.7039	NA	NA	NA
166	29.412	0.170567235224	02298492	USC00083153.02298492	0.82	0	2.13635	3.32389	NA	NA	Atmospheric Signature	-82.1265	27.4095	7.67956386292835	0.217461	0.620695840615366
167	129.8214	1.45464663328	02245260	USC00083874.02245260	0.88	0	1.9978	3.37607	19	0	Atmospheric Signature	-81.4844	29.7234	64.2301711156742	1.8188	0.231932909718418
168	NA	NA	02315626	USC00084394.02315626	0.46	23	1.09987	3.56212	NA	NA	Shallow GW Signature	-83.0893	30.4394	64.2301711156742	1.8188	0.927091279399467
169	3487.1949	1.4082542143	02317500	USC00084394.02317500	1	0	2.16942	3.90496	15	1	Atmospheric Signature	-83.0332	30.7041	995.25904109589	28.1826	0.718612870605369
170	5.0904	0	251341080291200	USC00084412.251341080291200	1.1	0	2.435	2.69939	NA	NA	Atmospheric Signature	-80.4857	25.2287	NA	NA	NA
171	NA	NA	251549080251200	USC00084412.251549080251200	1.1	0	2.36516	2.69858	NA	NA	Atmospheric Signature	-80.4202	25.2642	NA	NA	NA
172	NA	NA	251816080232200	USC00084412.251816080232200	0.97	0	2.16142	2.69858	NA	NA	Atmospheric Signature	-80.3897	25.305	NA	NA	NA
173	246.0348	13.6695379796	265912080082900	USC00084461.265912080082900	0.95	0	1.80044	3.13739	NA	NA	Atmospheric Signature	-80.1412	26.987	NA	NA	NA
174	NA	NA	02264000	USC00084625.02264000	0.8	0	1.80517	3.18923	23	0.6	Atmospheric Signature	-81.5195	28.3906	8.15296532846715	0.230866	0.597653789606988
175	165.7647	12.973170153	02264100	USC00084625.02264100	0.95	0	1.61398	3.11864	25	0.4	Atmospheric Signature	-81.5206	28.3253	32.4432101300479	0.918689	0.757499788223149
176	202.3632	9.98014888337	02266300	USC00084625.02266300	0.81	0	1.91627	3.04549	18	0.6	Atmospheric Signature	-81.5798	28.3328	77.6314442162902	2.19828	0.731446530805586
177	475.5276	4.51229946524	02266495	USC00084625.02266495	0.8	0	1.88077	3.10947	NA	NA	Atmospheric Signature	-81.544	28.2758	NA	NA	NA
178	NA	NA	255138081321701	USC00085359.255138081321701	0.93	0	2.03294	2.85055	NA	NA	Atmospheric Signature	-81.5379	25.8605	NA	NA	NA
179	6.8121	0	255534081324000	USC00085359.255534081324000	0.77	0	2.04799	2.48292	NA	NA	Atmospheric Signature	-81.5443	25.926	NA	NA	NA
180	12.0321	0	255654081350200	USC00085359.255654081350200	0.85	0	1.87105	2.48292	NA	NA	Atmospheric Signature	-81.5839	25.9482	NA	NA	NA
181	152.1018	0	255732081363700	USC00085359.255732081363700	0.96	0	2.01556	2.49156	NA	NA	Atmospheric Signature	-81.6103	25.9588	NA	NA	NA
182	91.9665	30.9586444572	254155080213500	USC00085667.254155080213500	0.66	0	1.06712	2.1502	NA	NA	Atmospheric Signature	-80.3598	25.6987	NA	NA	NA
183	NA	NA	02286328	USC00086315.02286328	0.94	0	1.36196	2.40226	NA	NA	Atmospheric Signature	-80.195	25.9002	NA	NA	NA
184	173.6658	28.6111633152	02290709	USC00087020.02290709	0.63	0	0.97593	2.31483	NA	NA	Deep GW Signature	-80.3596	25.5599	NA	NA	NA
185	227.0961	0.0553963705826	265906080093500	USC00087304.265906080093500	0.93	0	1.56754	2.599	NA	NA	Atmospheric Signature	-80.16	26.9853	NA	NA	NA
186	227.0961	0.0553963705826	265929080091800	USC00087304.265929080091800	0.94	0	1.62363	2.599	NA	NA	Atmospheric Signature	-80.1548	26.9917	NA	NA	NA
187	1512.9891	11.3904021142	02299496	USC00087397.02299496	1.05	0	1.61581	2.47136	NA	NA	Atmospheric Signature	-82.2126	26.9581	NA	NA	NA
188	603.6165	0	251127080382100	USC00087760.251127080382100	1.06	0	1.91997	2.24076	NA	NA	Atmospheric Signature	-80.6388	25.191	77.6314442162902	2.19828	0.307092967954591
189	13.8285	0	251209080350100	USC00087760.251209080350100	1.09	0	1.99116	2.24076	NA	NA	Atmospheric Signature	-80.5839	25.2037	77.6314442162902	2.19828	0.378691793136506
190	NA	NA	251438080333500	USC00087760.251438080333500	1	0	2.3918	2.81296	NA	NA	Atmospheric Signature	-80.56	25.2436	NA	NA	NA
191	6852.3237	23.0591039868	02234500	USC00087982.02234500	1.06	0	1.90713	2.9976	31	0.1	Atmospheric Signature	-81.3242	28.838	2136.58438686131	60.5013	0.521092565255289
192	5428.2321	0.691659646167	02234000	USC00088051.02234000	1.04	0	2.20296	3.1339	26	0	Atmospheric Signature	-81.0353	28.7142	2147.52655715264	60.8112	0.844312084916424
193	15724.359	16.9198473282	02277100	USC00088620.02277100	1.09	0	1.65358	2.59817	NA	NA	Atmospheric Signature	-80.2587	27.2023	NA	NA	NA
194	NA	NA	02326993	USC00088756.02326993	0.73	0	1.82005	3.41849	NA	NA	Atmospheric Signature	-84.3988	30.3152	41.4338567073171	1.17328	0.556008515747664
195	NA	NA	02326995	USC00088756.02326995	0.73	0	1.99242	3.41834	NA	NA	Atmospheric Signature	-84.3863	30.2782	41.4338567073171	1.17328	0.478601191533782
196	179.7111	0.417204301075	02327033	USC00088756.02327033	0.73	0	2.01166	3.42063	7	0.9	Atmospheric Signature	-84.4082	30.1883	147.046717557252	4.1639	0.543501837018316
197	920.5947	15.1271498771	02301638	USC00088782.02301638	0.72	0	1.44764	2.8596	NA	NA	Atmospheric Signature	-82.2737	27.8589	NA	NA	NA
198	1024.3422	23.2838351359	02301718	USC00088782.02301718	0.76	0	1.69349	2.83483	NA	NA	Atmospheric Signature	-82.3198	27.8678	NA	NA	NA
199	1038.1734	12.4736465383	02301721	USC00088782.02301721	1.09	0	1.78404	2.83483	NA	NA	Atmospheric Signature	-82.3843	27.8597	NA	NA	NA
200	445.6467	43.6923260248	02310308	USC00088824.02310308	0.84	0	1.96213	3.00594	NA	NA	Atmospheric Signature	-82.7226	28.2503	110.994462696783	3.14301	0.458160114965915
201	745.7463	61.6666666667	02299734	USC00089176.02299734	1.05	0	1.78084	2.76962	NA	NA	Atmospheric Signature	-82.4474	27.1127	NA	NA	NA
202	58.3083	15.8991773041	02310545	USC00089430.02310545	0.37	0	0.87783	3.64406	NA	NA	Deep GW Signature	-82.6232	28.5311	110.994462696783	3.14301	NA
203	113.8158	0.79924644255	02337498	USC00091640.02337498	0.93	8	1.7517	3.8907	12	5	Atmospheric Signature	-84.9364	33.5272	36.3052156057495	1.02805	0.804033484996783
204	108.7542	28.233974359	02394820	USW00053873.02394820	0.55	0	1.66693	3.97494	NA	NA	Deep GW Signature	-85.0537	33.9975	45.823634377276	1.29758	0.773183364396734
205	166.9095	0.371370695476	02385800	USC00091863.02385800	0.89	2	2.587	4.25972	16	15.5	Atmospheric Signature	-84.77	34.7167	128.006324435318	3.62474	0.6503940899282
206	24.4206	12.8663366337	02334480	USC00092408.02334480	0.76	0	2.1898	3.77597	15	5.6	Atmospheric Signature	-84.07	34.1325	15.2401026694045	0.431552	0.769802795308531
207	15.525	16.4784	02334578	USC00092408.02334578	0.73	2	2.1193	3.77362	16	3.8	Atmospheric Signature	-84.0781	34.0964	7.59305212620027	0.215011	0.717717630810131
208	121.9959	13.325092707	02334885	USC00092408.02334885	0.84	0	2.27207	3.77597	21	4.4	Atmospheric Signature	-84.0889	34.0325	84.5502600958248	2.3942	0.658716802213653
209	9794.4102	9.69423459245	02215000	USC00094170.02215000	0.95	0	2.38317	3.99295	22	3.5	Atmospheric Signature	-83.4624	32.2828	3632.99863013699	102.875	0.689798070784884
210	260.1513	12.9597446356	02203900	USC00094700.02203900	0.86	0	2.36919	3.94448	NA	NA	Atmospheric Signature	-84.224	33.6658	155.59794661191	4.40604	0.681994089745753
211	46.7703	9.78709358998	02204037	USC00094700.02204037	0.79	0	2.23126	3.94448	NA	NA	Atmospheric Signature	-84.1512	33.6682	23.1525034293553	0.655606	0.661079054314481
212	48.6072	14.7338457955	02344280	USC00094700.02344280	0.74	1	2.22278	3.94448	NA	NA	Atmospheric Signature	-84.4339	33.5258	22.3411841204654	0.632632	0.733989850396728
213	7329.0276	3.37943262411	02228000	USC00096219.02228000	0.96	4	2.13897	3.86983	15	0.6	Atmospheric Signature	-81.8664	31.2196	2756.08913043478	78.0438	0.67083267898415
214	286.7085	2.09910047263	02201000	USC00097777.02201000	0.83	0	2.1878	3.77827	13	1.8	Atmospheric Signature	-82.6098	32.9757	68.6152804377565	1.94297	0.7428644421317
215	28.1376	0.174927113703	022035975	USC00097808.022035975	1.04	1	2.09294	3.44076	NA	NA	Atmospheric Signature	-81.3628	31.4533	NA	NA	NA
216	333.5751	3.35535976505	02317797	USC00098703.02317797	0.59	23	0.990866	3.77081	NA	NA	Shallow GW Signature	-83.5841	31.4819	115.763759512938	3.27806	0.50671636710172
217	32702.2047	5.69826149083115	12309500	USC00101079.12309500	0.54	23	1.31915	3.78162	NA	NA	Shallow GW Signature	-116.312	48.6981	NA	NA	NA
218	6959.8881	0.736317395727365	MidSnake_4837	USC00101195.MidSnake_4837	0.82	10	2.41498	3.63395	NA	NA	Shallow GW Signature	-115.72	42.7713	NA	NA	NA
219	1592.9559	6.76923076923077	MidSnake_2697	USC00101514.MidSnake_2697	0.82	14	2.08635	4.18159	NA	NA	Shallow GW Signature	-116.049	44.5246	NA	NA	NA
220	9544.7016	40.2866690116075	Spokoot_4782	USC00101956.Spokoot_4782	0.88	20	1.67886	3.80781	NA	NA	Shallow GW Signature	-116.799	47.6823	NA	NA	NA
221	14270.6601	6.86835443037975	13340000	USC00102845.13340000	0.89	15	2.83521	3.42244	5	29.2	Shallow GW Signature	-116.257	46.4783	9177.18302945302	259.869	0.809444550308483
222	20667.1869	0.412869373101353	Clearwater_11452	USC00102845.Clearwater_11452	0.45	12	1.32822	3.5678	NA	NA	Shallow GW Signature	-116.393	46.5007	NA	NA	NA
223	14270.6601	6.86835443037975	Clearwater_11453	USC00102845.Clearwater_11453	0.84	14	3.18767	3.5678	NA	NA	Shallow GW Signature	-116.258	46.4781	NA	NA	NA
224	4962.5001	0.405635300372142	13336500	USC00103143.13336500	0.74	14	2.59849	3.56233	1	38.3	Shallow GW Signature	-115.514	46.0867	4048.1915820029	114.632	0.821610505129608
225	4707.6966	0.322916666666667	13068500	USC00103297.13068500	0.85	0	2.15184	4.36144	14	12.6	Atmospheric Signature	-112.477	43.1306	87.5803524229075	2.48	0.579676644856305
226	29635.9902	1.17090230823036	13069500	USC00103297.13069500	0.61	12	2.18467	4.36144	21	21.9	Shallow GW Signature	-112.519	43.1253	3469.27930535456	98.2391	0.790423153816068
227	4707.6966	0.322916666666667	Snake-Bear_4793	USC00103297.Snake-Bear_4793	0.82	0	2.19949	3.94271	NA	NA	Atmospheric Signature	-112.477	43.1305	NA	NA	NA
228	29635.9902	1.17090230823036	Snake-Bear_4794	USC00103297.Snake-Bear_4794	0.57	8	1.50646	3.94271	NA	NA	Deep GW Signature	-112.519	43.1248	NA	NA	NA
229	62321.4729	1.09176114890401	13154500	USC00103631.13154500	0.47	6	1.3409	4.2148	NA	NA	Deep GW Signature	-115.203	43.0022	9369.6546961326	265.319	0.942860114632081
230	62321.4729	1.09176114890401	MidSnake_4836	USC00103631.MidSnake_4836	0.5	0	1.46291	3.95746	NA	NA	Deep GW Signature	-115.202	43.0017	NA	NA	NA
231	5640.3612	3.35953574254814	13108150	USC00103932.13108150	0.56	0	1.72348	3.90007	13	9.6	Deep GW Signature	-114.855	42.6964	169.572939346812	4.80177	0.822040283103624
232	80015.2146	0.801790428095949	MidSnake_2693	USC00104318.MidSnake_2693	0.8	3	1.57803	3.75238	NA	NA	Atmospheric Signature	-116.8	43.5483	NA	NA	NA
233	9.2115	0.338785046728972	12413360	USC00104831.12413360	0.41	22	1.14976	3.67273	4	42.7	Shallow GW Signature	-116.175	47.4403	11.2341227436823	0.318115	0.765617383618537
234	73.0638	4.02020202020202	12413370	USC00104831.12413370	0.6	15	1.52822	3.74632	4	41.6	Shallow GW Signature	-116.222	47.4767	55.1345228215768	1.56124	0.783733980780947
235	197.0649	8.7828476705636	12413445	USC00104831.12413445	0.43	32	0.735217	3.89421	5	38.7	Shallow GW Signature	-116.242	47.5081	165.831727405248	4.69583	0.788167859936103
236	195.5034	0.931596672391106	13150430	USC00107040.13150430	0.62	0	1.5895	4.38998	14	13.3	Deep GW Signature	-114.108	43.3234	126.399237699238	3.57923	0.925392465543685
237	195.5034	0.931596672391106	Snake-Bear_4833	USC00107040.Snake-Bear_4833	0.6	0	1.77485	3.70664	NA	NA	Deep GW Signature	-114.109	43.3219	NA	NA	NA
238	34225.1379	1.41327173456531	12322000	USC00107264.12322000	0.58	23	1.39489	3.97264	NA	NA	Shallow GW Signature	-116.507	48.9964	16056.9130732375	454.681	0.867157756639104
239	10.5066	0	Clearwater_10789	USC00107320.Clearwater_10789	0.4	34	2.29448	4.12883	NA	NA	Shallow GW Signature	-114.767	46.4132	NA	NA	NA
240	185.4036	0	Clearwater_11173	USC00107320.Clearwater_11173	0.5	24	2.37127	4.10847	NA	NA	Shallow GW Signature	-114.888	46.4725	NA	NA	NA
241	55.8063	0	Clearwater_11174	USC00107320.Clearwater_11174	0.5	20	2.13823	4.13678	NA	NA	Shallow GW Signature	-114.849	46.4018	NA	NA	NA
242	50.8617	0	Clearwater_11175	USC00107320.Clearwater_11175	0.46	22	2.291	4.13678	NA	NA	Shallow GW Signature	-114.849	46.4027	NA	NA	NA
243	20.3328	0.208291203235591	Clearwater_11327	USC00107320.Clearwater_11327	0.31	17	1.00565	4.05061	NA	NA	Shallow GW Signature	-114.868	46.5373	NA	NA	NA
244	12.6792	0	Clearwater_11332	USC00107320.Clearwater_11332	0.51	16	1.79174	4.12518	NA	NA	Shallow GW Signature	-114.737	46.5142	NA	NA	NA
245	53.5221	0.144086826347305	Clearwater_11341	USC00107320.Clearwater_11341	0.55	14	1.78317	4.13599	NA	NA	Shallow GW Signature	-114.763	46.5119	NA	NA	NA
246	16.0893	0.00614439324116743	Clearwater_11348	USC00107320.Clearwater_11348	0.44	22	1.64587	4.07347	NA	NA	Shallow GW Signature	-114.717	46.5096	NA	NA	NA
247	7.8147	0.0148798168637924	Clearwater_11350	USC00107320.Clearwater_11350	0.36	15	1.18415	4.13678	NA	NA	Shallow GW Signature	-114.886	46.5458	NA	NA	NA
248	19.3968	0	Clearwater_11353	USC00107320.Clearwater_11353	0.48	18	1.82421	4.12518	NA	NA	Shallow GW Signature	-114.765	46.508	NA	NA	NA
249	17.1828	0	Clearwater_11354	USC00107320.Clearwater_11354	0.47	18	1.57731	4.13376	NA	NA	Shallow GW Signature	-114.87	46.4522	NA	NA	NA
250	3.726	0.0182454386403399	Clearwater_11360	USC00107320.Clearwater_11360	0.4	15	1.46003	4.13678	NA	NA	Shallow GW Signature	-114.886	46.5456	NA	NA	NA
251	9.0801	0	Clearwater_11372	USC00107320.Clearwater_11372	0.42	19	1.97985	4.13678	NA	NA	Shallow GW Signature	-114.852	46.4021	NA	NA	NA
252	1120.0428	0.229850257753048	Clearwater_1323	USC00107320.Clearwater_1323	0.77	14	2.54008	4.13448	NA	NA	Shallow GW Signature	-114.71	46.5084	NA	NA	NA
253	22544.7705	0	13057000	USC00107689.13057000	0.66	6	1.75236	4.39351	20	18	Atmospheric Signature	-111.979	43.7528	16056.9130732375	454.681	0.92042589516235
254	22544.7705	0	Snake-Bear_4790	USC00107689.Snake-Bear_4790	0.62	4	1.85285	4.0242	NA	NA	Deep GW Signature	-111.98	43.7523	NA	NA	NA
255	13233.861	0.353762956286616	Snake-Bear_4785	USC00108937.Snake-Bear_4785	0.55	32	1.16894	4.08856	NA	NA	Shallow GW Signature	-111.219	43.3505	NA	NA	NA
256	64.6029	1.80082987551867	13311250	USC00109950.13311250	0.52	13	1.59048	4.30803	NA	NA	Shallow GW Signature	-115.337	44.9348	16056.9130732375	454.681	0.879001574162332
257	5577.8076	12.6871493213	05599490	USC00111265.05599490	0.97	5	2.1418	4.65414	NA	NA	Atmospheric Signature	-89.3278	37.7583	3363.91037735849	95.2553	0.525133225538564
258	659.2482	62.0857369615	05536137	USC00111550.05536137	0.78	6	1.80613	4.61184	NA	NA	Atmospheric Signature	-87.6853	41.8375	NA	NA	NA
259	24761.1447	1.86853766617	05446500	USC00113384.05446500	0.88	4	2.2356	5.02858	20	2.2	Atmospheric Signature	-90.1853	41.5561	11416.2553191489	323.272	0.85957619347445
260	2710.7838	3.52325581395	05447500	USC00113384.05447500	0.75	3	2.38736	5.02858	18	1	Atmospheric Signature	-90.1576	41.4889	1030.51489361702	29.1809	0.743719972988141
261	5393.7306	14.9896049896	05539670	USC00114530.05539670	0.83	6	2.47549	5.08594	NA	NA	Atmospheric Signature	-88.2144	41.4144	NA	NA	NA
262	6083.8605	12.9954138458	03346500	USC00114957.03346500	0.96	2	2.47574	5.07167	20	0.7	Atmospheric Signature	-87.6644	38.7236	2555.28071625344	72.3575	0.650891022124529
263	1057.3128	7.90804597701	05536700	USC00115110.05536700	0.79	6	1.79488	4.93226	NA	NA	Atmospheric Signature	-87.9417	41.6964	NA	NA	NA
264	21186.5877	12.7455555556	05543010	USC00115372.05543010	0.91	4	2.31825	5.33486	NA	NA	Atmospheric Signature	-88.6142	41.2997	NA	NA	NA
265	13.3137	0	412320088154101	USC00115825.412320088154101	0.85	3	2.49335	5.26669	NA	NA	Atmospheric Signature	-88.2614	41.3889	NA	NA	NA
266	28.4805	78.0353549469	04092750	USC00116616.04092750	0.71	10	1.55028	5.10946	NA	NA	Shallow GW Signature	-87.4687	41.6492	2555.28071625344	72.3575	0.822411983648979
267	858.024	57.6967020024	04095090	USC00124244.04095090	0.89	4	2.22725	4.67398	NA	NA	Atmospheric Signature	-87.1759	41.6223	591.627692307692	16.753	0.765921636093203
268	1369.251	1.05187878788	05515500	USC00124657.05515500	0.66	0	2.02606	5.25619	27	0.7	Atmospheric Signature	-86.7062	41.3896	701.920525224603	19.8762	0.8672677875252
269	6327.1395	0.46104387292	03354000	USC00125407.03354000	0.89	4	2.22605	5.02532	30	0.8	Atmospheric Signature	-86.4005	39.4975	3266.12789880534	92.4864	0.687181028632912
270	1160.6769	2.12241775057	05524500	USC00127298.05524500	0.81	2	2.47519	5.13645	23	0.2	Atmospheric Signature	-87.3067	40.8706	660.664160583942	18.7079	0.668510909619234
271	31.941	0.315533980583	04183038	USC00129724.04183038	0.79	1	2.31555	4.90077	NA	NA	Atmospheric Signature	-84.8697	41.1831	12.5036325966851	0.354063	0.50414844824577
272	317.8602	6.11970726607	05418110	USC00131257.05418110	0.65	2	2.1149	5.00655	NA	NA	Atmospheric Signature	-91.1246	42.4703	117.92927191679	3.33939	0.792529144076214
273	220066.1037	13.5278126307	05420500	USC00131635.05420500	0.99	5	1.93151	5.09571	NA	NA	Atmospheric Signature	-90.2521	41.7806	79828.2738095238	2260.49	0.85201574718776
274	782883.369	3.51688762626	410333095530101	USC00133288.410333095530101	0.95	4	2.17349	4.99499	NA	NA	Atmospheric Signature	-95.8837	41.0594	NA	NA	NA
275	288105.4062	34.9537480064	06892518	USC00140957.06892518	0.99	2	2.6933	5.18495	NA	NA	Atmospheric Signature	-94.7894	39.0461	6886.98630136986	195.018	0.726961322307479
276	1951.0326	1.25934658134	07179750	USC00142548.07179750	0.91	0	2.14278	4.50264	NA	NA	Atmospheric Signature	-96.1583	38.4286	358.584978843441	10.154	0.556907589793847
277	2014.8579	0.239798064788	07144780	USC00143930.07144780	0.84	0	2.50361	4.70436	12	0.4	Atmospheric Signature	-98.0139	37.8625	132.531851332398	3.75288	0.771007116910559
278	9658.1529	2.28985507246	07183000	USC00143984.07183000	0.93	1	2.10321	5.05589	24	1.8	Atmospheric Signature	-95.4278	37.9223	1210.42702702703	34.2755	0.633405823864921
279	1996.9776	0.873131467995	07143672	USC00145744.07143672	0.86	0	2.62476	5.33763	15	0.5	Atmospheric Signature	-97.5406	38.0286	174.455346820809	4.94003	0.74938450561828
280	3242.6244	0.15455204057	07144100	USC00145744.07144100	0.81	0	2.46408	5.0953	21	0.5	Atmospheric Signature	-97.4245	37.8831	393.701293222683	11.1484	0.698143966486357
281	12545.5734	0.940204563336	07183500	USC00146242.07183500	0.86	5	2.97898	4.95126	20	1.7	Atmospheric Signature	-95.11	37.3401	1934.94714714715	54.7916	0.648270457222033
282	NA	NA	03308500	USC00155444.03308500	0.78	4	2.09469	4.22893	16	6.1	Atmospheric Signature	-85.8881	37.2694	3265.52876712329	92.4695	0.656813577739449
283	35.6094	9.13034950071	07381235	USC00163433.07381235	1.09	2	2.15299	3.80464	NA	NA	Atmospheric Signature	-90.3808	29.5772	NA	NA	NA
284	NA	NA	073745253	USC00166130.073745253	0.92	2	2.61047	4.17278	NA	NA	Atmospheric Signature	-89.9375	29.7842	NA	NA	NA
285	3.2589	0	295011091184300	USC00166394.295011091184300	1.06	6	2.2699	3.51067	NA	NA	Atmospheric Signature	-91.3119	29.8365	NA	NA	NA
286	8222.6871	30.3924007642	08017044	USC00166434.08017044	1	10	1.88227	4.07376	NA	NA	Shallow GW Signature	-93.2474	30.2371	NA	NA	NA
287	617.139	48.742796158	07381331	USC00169013.07381331	1.04	3	2.14856	4.00228	NA	NA	Atmospheric Signature	-90.71	29.5981	3265.52876712329	92.4695	0.44185101463482
288	40.8573	0.289277389277389	01037380	USC00170480.01037380	0.86	0	1.92321	3.92878	7	4.2	Atmospheric Signature	-69.0608	44.3292	34.4328097982709	0.975029	0.563647578572911
289	773.964	2.57385429979916	01031500	USC00172440.01031500	1.06	4	2.37154	3.96534	11	6.5	Atmospheric Signature	-69.3147	45.175	667.683251231527	18.9067	0.573601780672565
290	74.3724	0	Kingsbury Stream 2500	USC00173567.Kingsbury Stream 2500	0.94	4	2.08909	4.46454	NA	NA	Atmospheric Signature	-69.5694	45.143	NA	NA	NA
291	38.1672	1.57242948679562	SHP McLellan St	USC00179151.SHP McLellan St	0.84	0	2.07909	4.37749	NA	NA	Atmospheric Signature	-69.5166	44.3757	NA	NA	NA
292	33.9651	24.6246480039755	01649190	USC00180700.01649190	0.79	0	2.29703	4.5295	20	3.7	Atmospheric Signature	-76.9643	39.0331	14.562772073922	0.412372	0.715819899693001
293	19.1439	27.9908414424728	01650800	USC00180700.01650800	0.78	0	2.28222	4.5295	25	3.2	Atmospheric Signature	-77.0049	38.9862	9.36514715947981	0.265191	0.654896351162883
294	NA	NA	01579550	USC00182060.01579550	1.08	7	2.05057	3.91733	NA	NA	Atmospheric Signature	-76.1577	39.6261	NA	NA	NA
295	10.4454	23.2472858866104	01589290	USW00093784.01589290	0.79	0	2.31055	4.25232	20	2.3	Atmospheric Signature	-76.7618	39.3616	3.59214887640449	0.101718	0.687620308992271
296	6.9642	14.4114758335487	01646305	USC00182325.01646305	0.74	0	2.33114	4.56619	18	2.7	Atmospheric Signature	-77.1757	38.9598	2.74858316221766	0.0778312	0.691040573508756
297	171.4914	21.9941586055423	01648010	USC00182325.01648010	0.84	0	2.28617	4.56619	NA	NA	Atmospheric Signature	-77.0421	38.9602	82.7090143737166	2.34206	0.636540886691503
298	194.3361	44.9485203028217	01649500	USC00186350.01649500	0.87	0	2.44649	4.45533	20	3.2	Atmospheric Signature	-76.926	38.9603	101.784996577687	2.88223	0.675795321565734
299	135.4743	39.9965419679346	01651000	USC00186350.01651000	0.88	0	2.46087	4.30495	21	3.7	Atmospheric Signature	-76.9661	38.9523	49.8904735376045	1.41274	0.685147762236999
300	NA	NA	01651770	USC00186350.01651770	0.62	16	1.51527	4.45533	NA	NA	Shallow GW Signature	-76.9692	38.9168	2.24691307323751	0.0636255	0.578835813991679
301	9.738	37.9367292225201	01651800	USC00186350.01651800	0.84	1	2.38706	4.45533	18	3.9	Atmospheric Signature	-76.9433	38.9013	4.2858932238193	0.121363	0.681128012219591
302	693.0126	0.103110800419434	01595800	USC00188065.01595800	0.56	32	1.86379	4.75651	23	11.5	Shallow GW Signature	-79.1108	39.4451	777.331506849315	22.0116	0.740390496738382
303	127.0566	0.0371185907518087	01596500	USC00188065.01596500	0.7	4	2.17384	4.67801	9	16.7	Atmospheric Signature	-79.1019	39.5701	103.891488340192	2.94188	0.593928769455166
304	12.5586	1.90188305252725	01636845	USC00188207.01636845	0.86	1	2.46043	4.50167	NA	NA	Atmospheric Signature	-77.6341	39.3413	7.51583561643836	0.212825	0.70736953430754
305	12.5586	1.90188305252725	01636846	USC00188207.01636846	0.87	0	2.46433	4.50167	NA	NA	Atmospheric Signature	-77.6265	39.3376	8.93295890410959	0.252953	0.700915368743459
306	17.8299	0.145442930153322	Adams Brook_UMass gate	USC00190120.Adams Brook_UMass gate	0.65	6	1.72122	4.14712	NA	NA	Atmospheric Signature	-72.4875	42.3945	NA	NA	NA
307	10.9476	0.276404494382022	ahads5	USC00190120.ahads5	0.65	0	1.94384	4.69284	NA	NA	Atmospheric Signature	-72.4511	42.3799	NA	NA	NA
308	24.7239	1.7725988700565	Amethyst Brook_above Fort River confluence	USC00190120.Amethyst Brook_above Fort River confluence	0.64	4	1.70906	4.56214	NA	NA	Deep GW Signature	-72.492	42.3788	NA	NA	NA
309	10.9476	0.276404494382022	Amethyst Brook_Meetinghouse Rd	USC00190120.Amethyst Brook_Meetinghouse Rd	0.78	1	2.21303	4.56214	NA	NA	Atmospheric Signature	-72.4487	42.3806	NA	NA	NA
310	6.5016	0.252768549280177	Amethyst_ 160m below beaver meadow	USC00190120.Amethyst_ 160m below beaver meadow	0.69	0	2.14484	4.56214	NA	NA	Atmospheric Signature	-72.4267	42.3979	NA	NA	NA
311	24.7239	1.7725988700565	amlds4	USC00190120.amlds4	0.65	2	1.89788	4.69284	NA	NA	Atmospheric Signature	-72.4597	42.3811	NA	NA	NA
312	10.9476	0.276404494382022	amuds3	USC00190120.amuds3	0.73	0	2.14031	4.69284	NA	NA	Atmospheric Signature	-72.4511	42.38	NA	NA	NA
313	10.0215	0	amuus	USC00190120.amuus	0.65	6	1.74728	4.58395	NA	NA	Atmospheric Signature	-72.4382	42.3818	NA	NA	NA
314	6.0525	0.228550185873606	Buffam_thermo 4	USC00190120.Buffam_thermo 4	0.62	5	1.85012	4.45218	NA	NA	Deep GW Signature	-72.4544	42.3837	NA	NA	NA
315	3.4146	0.426726410121244	Cook_lower road tributary	USC00190120.Cook_lower road tributary	0.59	4	1.80745	4.56214	NA	NA	Deep GW Signature	-72.432	42.384	NA	NA	NA
316	3.4146	0.426726410121244	Cook_upper road tributary	USC00190120.Cook_upper road tributary	0.57	3	1.7842	4.56214	NA	NA	Deep GW Signature	-72.4285	42.3844	NA	NA	NA
317	NA	NA	Hawley_reservior east tributary	USC00190120.Hawley_reservior east tributary	0.53	9	1.545	4.56214	NA	NA	Deep GW Signature	-72.4402	42.3754	NA	NA	NA
318	NA	NA	Hawley_south tributary	USC00190120.Hawley_south tributary	0.74	5	1.85057	4.56214	NA	NA	Atmospheric Signature	-72.4414	42.3723	NA	NA	NA
319	3.6171	0	Heatherstone_thermo 4	USC00190120.Heatherstone_thermo 4	0.61	7	1.83845	4.45218	NA	NA	Deep GW Signature	-72.4801	42.3855	NA	NA	NA
320	62.8659	2.67951318458418	Mill River_above West Brook confluence	USC00190120.Mill River_above West Brook confluence	0.76	0	1.98438	4.56214	NA	NA	Atmospheric Signature	-72.6261	42.4154	NA	NA	NA
321	91.143	17.5192307692308	Mill River_below West Brook confluence	USC00190120.Mill River_below West Brook confluence	0.78	0	1.84891	4.56214	NA	NA	Atmospheric Signature	-72.6263	42.4138	NA	NA	NA
322	23.3244	0.810482676932188	Mitchell Brook Sec 1 (Solinst)	USC00190120.Mitchell Brook Sec 1 (Solinst)	0.69	2	1.88729	4.04826	NA	NA	Atmospheric Signature	-72.6681	42.4337	NA	NA	NA
323	25.6428	0.235257410296412	urmds2	USC00190120.urmds2	0.83	4	2.09927	4.58395	NA	NA	Atmospheric Signature	-72.7263	42.3386	NA	NA	NA
324	25.6428	0.235257410296412	urmds5	USC00190120.urmds5	0.77	3	1.99495	4.58395	NA	NA	Atmospheric Signature	-72.7131	42.3481	NA	NA	NA
325	25.6428	0.235257410296412	urmimp	USC00190120.urmimp	0.88	4	2.22744	4.58395	NA	NA	Atmospheric Signature	-72.7282	42.3381	NA	NA	NA
326	28.2303	1.21170395869191	West Brook_above West Brook Rd falls	USC00190120.West Brook_above West Brook Rd falls	0.64	6	1.70305	4.64301	NA	NA	Deep GW Signature	-72.6365	42.4159	NA	NA	NA
327	4.5	0.0554	Sanderson Brook_upper	USC00190214.Sanderson Brook_upper	0.53	7	1.52229	4.90538	NA	NA	Deep GW Signature	-72.7084	42.4366	NA	NA	NA
328	4.7952	0.0272147147147147	Sinkpot Brook	USC00190214.Sinkpot Brook	0.54	4	1.61147	4.90538	NA	NA	Deep GW Signature	-72.7047	42.4607	NA	NA	NA
329	NA	NA	West Whately Brook_section one	USC00190214.West Whately Brook_section one	0.46	9	1.35255	4.6644	NA	NA	Deep GW Signature	-72.688	42.4562	NA	NA	NA
330	109.1817	0.496367239101717	01170100	USC00193229.01170100	0.83	4	2.16238	4.37775	11	13.6	Atmospheric Signature	-72.6706	42.7034	80.0565400843882	2.26695	0.702716554949994
331	7.6149	2.26688292539074	Pond Brook_study site	USC00193229.Pond Brook_study site	0.64	0	1.67577	4.54987	NA	NA	Deep GW Signature	-72.5314	42.5415	NA	NA	NA
332	17.8299	0.145442930153322	Adams Brook_Pratt Corner Rd	USC00194154.Adams Brook_Pratt Corner Rd	0.6	8	1.95095	4.76699	NA	NA	Deep GW Signature	-72.4786	42.4131	NA	NA	NA
333	9.8667	0.241995804068229	Dean_pratt corner rd	USC00194154.Dean_pratt corner rd	0.56	4	1.94151	4.76699	NA	NA	Deep GW Signature	-72.4712	42.4169	NA	NA	NA
334	9.8667	0.241995804068229	Dean_sand hill rd	USC00194154.Dean_sand hill rd	0.57	4	1.92623	4.76699	NA	NA	Deep GW Signature	-72.456	42.4208	NA	NA	NA
335	9.8667	0.241995804068229	Dean_upper	USC00194154.Dean_upper	0.6	3	1.94512	4.76699	NA	NA	Deep GW Signature	-72.442	42.4229	NA	NA	NA
336	2.5308	0.187766714082504	Jimmy Brook Sec 2 (Solinst)	USC00194154.Jimmy Brook Sec 2 (Solinst)	0.63	3	1.87362	4.75992	NA	NA	Deep GW Signature	-72.6715	42.4349	NA	NA	NA
337	2.5308	0.187766714082504	Jimmy Nolan Brook (Onset)	USC00194154.Jimmy Nolan Brook (Onset)	0.61	6	1.68702	4.34305	NA	NA	Deep GW Signature	-72.6715	42.4349	NA	NA	NA
338	2.5308	0.187766714082504	Jimmy Nolan Brook_lower	USC00194154.Jimmy Nolan Brook_lower	0.6	1	1.9501	4.76699	NA	NA	Deep GW Signature	-72.6718	42.436	NA	NA	NA
339	2.5308	0.187766714082504	Jimmy Nolan Brook_middle	USC00194154.Jimmy Nolan Brook_middle	0.6	1	1.94084	4.76699	NA	NA	Deep GW Signature	-72.6717	42.4375	NA	NA	NA
340	NA	NA	Mitchell Brook_below waterfall	USC00194154.Mitchell Brook_below waterfall	0.69	0	2.22378	4.75992	NA	NA	Atmospheric Signature	-72.6677	42.4356	NA	NA	NA
341	NA	NA	Mitchell Brook_below wetland	USC00194154.Mitchell Brook_below wetland	0.72	0	2.40619	4.75992	NA	NA	Atmospheric Signature	-72.6668	42.4362	NA	NA	NA
342	NA	NA	Obear Brook_above Webber Rd	USC00194154.Obear Brook_above Webber Rd	0.5	8	1.62493	4.76699	NA	NA	Deep GW Signature	-72.6799	42.4304	NA	NA	NA
343	NA	NA	Obear Brook_middle fork	USC00194154.Obear Brook_middle fork	0.51	9	1.81534	4.75992	NA	NA	Deep GW Signature	-72.6814	42.429	NA	NA	NA
344	NA	NA	Obear Brook_south fork	USC00194154.Obear Brook_south fork	0.57	13	1.56154	4.49944	NA	NA	Shallow GW Signature	-72.6806	42.4299	NA	NA	NA
345	7.9533	0.240799636528851	prdds1	USC00194154.prdds1	0.76	0	2.18918	4.7734	NA	NA	Atmospheric Signature	-72.3648	42.4375	NA	NA	NA
346	7.9533	0.240799636528851	prdds2	USC00194154.prdds2	0.73	0	2.25156	4.7734	NA	NA	Atmospheric Signature	-72.3649	42.4381	NA	NA	NA
347	7.9533	0.240799636528851	prdds3	USC00194154.prdds3	0.72	0	2.23353	4.7734	NA	NA	Atmospheric Signature	-72.3654	42.4389	NA	NA	NA
348	7.9533	0.240799636528851	prdds4	USC00194154.prdds4	0.69	0	2.23314	4.7734	NA	NA	Atmospheric Signature	-72.3684	42.4416	NA	NA	NA
349	7.9533	0.240799636528851	prdds5	USC00194154.prdds5	0.68	0	2.18821	4.7734	NA	NA	Atmospheric Signature	-72.3688	42.4421	NA	NA	NA
350	22.8852	0.662964751327861	roads1	USC00194154.roads1	0.72	5	1.63978	4.7734	NA	NA	Atmospheric Signature	-72.6527	42.4666	NA	NA	NA
351	22.8852	0.662964751327861	roads2	USC00194154.roads2	0.72	5	1.66407	4.7734	NA	NA	Atmospheric Signature	-72.652	42.4664	NA	NA	NA
352	22.8852	0.662964751327861	roads3	USC00194154.roads3	0.71	5	1.61873	4.7734	NA	NA	Atmospheric Signature	-72.6502	42.4645	NA	NA	NA
353	22.8852	0.662964751327861	roads4	USC00194154.roads4	0.61	5	1.65126	4.7734	NA	NA	Deep GW Signature	-72.6427	42.4617	NA	NA	NA
354	22.8852	0.662964751327861	roaus	USC00194154.roaus	0.64	8	1.97423	4.7734	NA	NA	Deep GW Signature	-72.657	42.4688	NA	NA	NA
355	4.5	0.0554	Sanderson Brook_middle	USC00194154.Sanderson Brook_middle	0.5	6	1.49114	4.75992	NA	NA	Deep GW Signature	-72.6895	42.4345	NA	NA	NA
356	23.3244	0.810482676932188	West Brook B100 (Solinst)	USC00194154.West Brook B100 (Solinst)	0.62	2	1.73899	4.75992	NA	NA	Deep GW Signature	-72.6637	42.431	NA	NA	NA
357	17.7543	0.788956481048198	West Brook_below lower reservoir	USC00194154.West Brook_below lower reservoir	0.68	1	1.97601	4.76699	NA	NA	Atmospheric Signature	-72.6834	42.4371	NA	NA	NA
358	11.1546	1.50442477876106	West Brook_below upper reservoir	USC00194154.West Brook_below upper reservoir	0.73	3	1.99996	4.75992	NA	NA	Atmospheric Signature	-72.6855	42.4409	NA	NA	NA
359	17.7543	0.788956481048198	West Brook_upper	USC00194154.West Brook_upper	0.57	1	1.79152	4.75992	NA	NA	Deep GW Signature	-72.676	42.4375	NA	NA	NA
360	54.0963	0.548931383577053	01187300	USC00199193.01187300	0.78	3	2.09877	4.51553	8	7	Atmospheric Signature	-72.9393	42.0375	26.6294662921348	0.754063	0.587060381573245
361	100.7289	9.34277530235519	15171	USC00199193.15171	0.73	1	1.7751	3.9855	NA	NA	Atmospheric Signature	-72.7794	41.955	NA	NA	NA
362	54.0963	0.548931383577053	15240	USC00199193.15240	0.78	3	2.1464	4.51553	NA	NA	Atmospheric Signature	-72.9384	42.0356	NA	NA	NA
363	4.1958	0.0956568078870237	16387	USC00199193.16387	0.64	4	1.74994	4.44125	NA	NA	Deep GW Signature	-72.9207	42.033	NA	NA	NA
364	1.8684	1.28564547206166	18464	USC00199193.18464	0.55	3	1.6744	4.53718	NA	NA	Deep GW Signature	-72.8492	42.0117	NA	NA	NA
365	13.6746	0.314093959731544	munds1	USC00199193.munds1	0.65	1	1.80091	4.57409	NA	NA	Atmospheric Signature	-72.8422	42.0835	NA	NA	NA
366	13.6746	0.314093959731544	munds2	USC00199193.munds2	0.62	1	1.67973	4.57409	NA	NA	Deep GW Signature	-72.8419	42.0822	NA	NA	NA
367	33.5286	1.19170984455959	munds3	USC00199193.munds3	0.63	0	1.92933	4.57409	NA	NA	Deep GW Signature	-72.8404	42.0816	NA	NA	NA
368	19.2303	0.109683794466	04043238	USC00200770.04043238	0.57	0	1.76154	4.95425	8	1.8	Deep GW Signature	-87.8776	46.7821	6.57434069850321	0.186165	0.894383360106598
369	29.5281	0.162732574285	04043244	USC00200770.04043244	0.55	0	1.72926	4.95425	8	5.5	Deep GW Signature	-87.8524	46.7858	21.0176136363636	0.595153	0.854467032977617
370	80.9631	0.160866910867	04043275	USC00200770.04043275	0.83	0	2.27713	5.06573	6	3.1	Atmospheric Signature	-87.8407	46.7135	39.5176747839749	1.11902	0.781912166748556
371	4544.2026	29.6469170801	04121650	USC00200779.04121650	0.85	0	2.02889	4.69126	NA	NA	Atmospheric Signature	-85.4675	43.6936	NA	NA	NA
372	4749.7131	1.65827338129	04121660	USC00200779.04121660	0.89	0	2.01593	4.69126	NA	NA	Atmospheric Signature	-85.4778	43.6131	NA	NA	NA
373	125.2269	1.92171189979	04057801	USC00201435.04057801	0.94	0	2.08259	4.74865	NA	NA	Atmospheric Signature	-87.8679	46.4933	NA	NA	NA
374	478.7541	43.0816935861	04166500	USC00202015.04166500	0.78	0	2.14409	4.81524	23	1.2	Atmospheric Signature	-83.2547	42.3731	168.175490909091	4.7622	0.652125885935877
375	2679.9669	2.09397590361	04176500	USC00202308.04176500	0.87	1	2.12852	4.88622	27	1.1	Atmospheric Signature	-83.531	41.9606	874.351603498542	24.7589	0.701075739061889
376	30.7107	1.14715251774	04144032	USC00202328.04144032	0.67	2	1.91181	4.7606	NA	NA	Atmospheric Signature	-83.9847	42.8817	8.51713692946058	0.241178	0.630822368443787
377	4196.016	0.592534891269	04137020	USC00203529.04137020	0.88	0	1.68143	4.73915	NA	NA	Atmospheric Signature	-83.7214	44.4633	NA	NA	NA
378	4218.0075	0.859676432979	04137025	USC00203529.04137025	0.89	1	1.65848	4.73915	NA	NA	Atmospheric Signature	-83.6744	44.4542	NA	NA	NA
379	4260.5316	0.864065449969	04137030	USC00203529.04137030	0.93	5	1.55909	4.73915	NA	NA	Atmospheric Signature	-83.5711	44.4728	NA	NA	NA
380	118.2555	2.01923076923	04043097	USC00203744.04043097	0.67	2	1.93347	5.26746	NA	NA	Atmospheric Signature	-88.4432	46.7347	62.7875092387288	1.77794	0.758617421836052
381	15612.4602	45.0714285714	04157005	USC00207222.04157005	0.95	1	2.11027	4.78322	NA	NA	Atmospheric Signature	-83.9519	43.422	5049.11152443472	142.975	0.436223818115339
382	652.3776	0.266676313124	04125460	USC00208774.04125460	0.53	0	1.4558	4.90628	9	3.1	Deep GW Signature	-85.7698	44.1933	307.09606081548	8.69599	0.888314574630893
383	8893.2069	17.1489861259	04024000	USC00211630.04024000	0.94	3	2.02781	5.38473	18	1	Atmospheric Signature	-92.4188	46.7033	3118.97948328267	88.3197	0.769401147613433
384	6603.9588	1.03327645051	02474560	USC00220585.02474560	0.96	1	2.29956	4.07609	17	2.5	Atmospheric Signature	-89.0531	31.2217	3682.17522245038	104.268	0.713489095904373
385	1537.7202	8.27628504673	02481270	USC00220792.02481270	1	2	2.35032	3.51518	NA	NA	Atmospheric Signature	-88.9759	30.4158	NA	NA	NA
386	253.9269	17.9191176471	07288000	USC00221707.07288000	1.01	0	2.85581	4.46685	NA	NA	Atmospheric Signature	-90.5751	34.1973	89.9912320916905	2.54827	0.55672293801333
387	1317.789	0.167674324869	07288280	USC00221738.07288280	1	0	3.08162	4.80777	22	0.2	Atmospheric Signature	-90.67	33.8325	894.286712328767	25.3234	0.502030045168926
388	5351.1516	0.292557301056	07280010	USC00224869.07280010	0.95	3	2.65832	4.91193	NA	NA	Atmospheric Signature	-90.2301	34.1446	NA	NA	NA
389	24667.1181	40.4608629826	02480212	USC00226718.02480212	0.91	0	2.07494	3.29645	NA	NA	Atmospheric Signature	-88.5631	30.3678	NA	NA	NA
390	240.7401	2.94037251552	0728875070	USC00228445.0728875070	1.02	0	2.50272	4.28858	25	0.1	Atmospheric Signature	-90.8919	33.4011	90.3203296703297	2.55759	0.529342855937299
391	37131.5385	0	301141089320300	USC00229426.301141089320300	1.04	4	2.20982	3.21678	NA	NA	Atmospheric Signature	-89.5342	30.1947	NA	NA	NA
392	787.0032	0.496103896104	06926290	USC00234136.06926290	0.96	0	2.37281	4.93875	NA	NA	Atmospheric Signature	-92.2333	38.2778	213.525964432285	6.04638	0.687360434106206
393	25.2036	25.734405323	06893620	USC00234154.06893620	0.74	1	2.26346	5.12157	23	3.9	Atmospheric Signature	-94.4722	39.1119	7.02691298342541	0.19898	0.548120793927136
394	257.1066	14.0868786386	06893820	USC00234154.06893820	0.9	0	2.43484	5.12157	NA	NA	Atmospheric Signature	-94.3873	39.0174	100.041412508784	2.83286	0.606265961126693
395	14.4315	50.1444444444	06893830	USC00234154.06893830	0.91	0	2.22822	5.22777	NA	NA	Atmospheric Signature	-94.3633	39.0378	6.99405886379192	0.19805	0.50049884299141
396	22.1121	8.45671641791	06893970	USC00234154.06893970	0.83	0	2.69287	5.12157	19	4.1	Atmospheric Signature	-94.3436	39.0883	7.27891701828411	0.206116	0.633858354326459
397	1226004.5835	18.7848360656	06910450	USC00234271.06910450	0.95	4	1.9919	5.08616	NA	NA	Atmospheric Signature	-92.1786	38.5871	87222.6002430134	2469.87	0.874377836276096
398	36436.7277	0.91149221368	06926080	USC00234694.06926080	0.93	21	1.36015	4.34793	NA	NA	Shallow GW Signature	-92.4586	38.2325	12821.7181942544	363.071	0.515787532617382
399	1213966.8837	15.7077922078	06906500	USC00237514.06906500	0.92	4	1.86594	5.39237	NA	NA	Atmospheric Signature	-92.8488	39.2223	74895.8448753463	2120.81	0.875435394661301
400	1280920.4451	0.235427706283	06935550	USC00238746.06935550	0.99	6	1.9322	4.8419	NA	NA	Atmospheric Signature	-90.8392	38.5658	100259.233926129	2839.03	0.854573480877377
401	413.136	4.97334878331402	12323770	USC00242275.12323770	0.53	2	1.846	5.27678	12	24.9	Deep GW Signature	-112.785	46.1804	67.3083588317107	1.90596	0.828560412176316
402	3207.2544	0.171420735052112	06324970	USC00240743.06324970	0.87	0	2.32779	5.45868	6	5.9	Atmospheric Signature	-105.353	44.9269	16.9941534008683	0.481221	0.736138605190818
403	3362.2371	2.15223531703516	06085800	USC00242857.06085800	0.81	2	2.51642	6.12646	16	20.6	Atmospheric Signature	-111.932	47.5016	385.049325337331	10.9034	0.773609662444795
404	6781.9968	0.753726680353477	06191500	USC00243378.06191500	0.58	12	2.33773	4.51649	4	21.2	Shallow GW Signature	-110.794	45.1121	3632.34775888717	102.857	0.898212130060796
405	11586.0267	12.7911534154535	12363000	USC00244558.12363000	0.56	19	1.56109	3.98238	NA	NA	Shallow GW Signature	-114.185	48.3618	9800.95303867403	277.532	0.915905658086706
406	30151.8378	0.106650195593988	12305000	USC00248390.12305000	0.56	28	1.28374	3.56739	NA	NA	Shallow GW Signature	-116.046	48.6175	13415.4488950276	379.883	0.865370322404004
407	1127.5875	0.231203007518797	06037500	USC00248858.06037500	0.63	0	1.96972	4.57136	4	8.9	Deep GW Signature	-111.068	44.6571	482.802904564315	13.6715	0.956294364847441
408	188941.3776	0	06796550	USC00253467.06796550	0.92	0	2.73386	5.20845	NA	NA	Atmospheric Signature	-96.3397	41.1981	482.802904564315	13.6715	0.757744206000963
409	5694.111	2.19756097561	06784000	USC00257040.06784000	0.96	0	2.86359	5.1992	9	3.6	Atmospheric Signature	-98.7406	41.0325	185.829277286136	5.2621	0.846790961916906
410	27423.8073	0.194968931047939	06465500	USC00258806.06465500	0.92	0	2.79437	5.38134	11	2.7	Atmospheric Signature	-98.2228	42.7397	2150.76567164179	60.9029	0.804325500299204
411	11411.1468	1.39926062847	06799350	USC00259200.06799350	0.85	0	2.38661	5.15138	15	1.5	Atmospheric Signature	-96.7275	41.8394	1261.56807511737	35.7236	0.831373261996782
412	47.6397	6.19339298004	Lahontan_24753	USC00261485.Lahontan_24753	0.55	5	1.2554	3.85841	NA	NA	Deep GW Signature	-119.797	39.1126	NA	NA	NA
413	50.2371	0.00546288167008	10249300	USC00267620.10249300	0.49	6	1.61609	4.43211	2	43.7	Deep GW Signature	-117.245	38.8874	4.35536332179931	0.12333	0.854126552976615
414	4035.0852	4.83613878392	10350500	USC00267691.10350500	0.85	6	2.41604	3.84135	NA	NA	Atmospheric Signature	-119.486	39.5655	NA	NA	NA
415	332.0757	11.0465444288	Lahontan_24720	USC00267697.Lahontan_24720	0.86	0	2.09467	3.72546	NA	NA	Atmospheric Signature	-119.729	39.4662	NA	NA	NA
416	181.3347	1.30710466004584	01054200	USC00270690.01054200	0.85	5	2.37272	4.98001	4	22.3	Atmospheric Signature	-70.9797	44.3906	189.06282674772	5.35366	0.684059501992597
417	144.9756	5.04897959183673	01073319	USC00272800.01073319	1	1	2.19724	4.75357	10	5.6	Atmospheric Signature	-71.2017	43.0414	121.15948757764	3.43085	0.600208512695849
418	238.6701	0.408868265016757	010642505	USC00275995.010642505	0.71	10	1.81142	3.88885	NA	NA	Shallow GW Signature	-71.2856	44.0839	376.286235955056	10.6552	0.686254033043878
419	2064.6891	3.70468948035488	01129500	USC00276234.01129500	0.76	8	2.04859	5.51276	NA	NA	Atmospheric Signature	-71.6312	44.7498	1729.74174174174	48.9808	0.726488815629009
420	183.3021	1.34007585335019	01157000	USC00276550.01157000	0.97	1	2.09143	4.26113	8	9.1	Atmospheric Signature	-72.2701	43.0392	127.461533052039	3.60931	0.614504459780652
421	198.4905	3.11840952881415	01154950	USC00278856.01154950	0.92	6	2.28256	4.68525	NA	NA	Atmospheric Signature	-72.3617	43.1494	164.273830104322	4.65172	0.638763166250672
422	267.3306	0.796887796887797	01091000	USC00278973.01091000	0.86	0	2.35582	4.82639	12	7.4	Atmospheric Signature	-71.6415	43.0148	180.922594795539	5.12316	0.684535539980577
423	6.1506	0.592625109745391	01466500	USC00280331.01466500	0.5	13	1.49411	3.79644	12	0.6	Shallow GW Signature	-74.5053	39.885	1.72973990417522	0.0489808	0.931960109542233
424	34.1037	0.70894754885156	01382310	USC00281582.01382310	0.74	2	2.58218	4.00067	NA	NA	Atmospheric Signature	-74.4403	41.0597	NA	NA	NA
425	147.5595	0.146341463414634	01382381	USC00281582.01382381	0.6	4	3.59719	4.00067	NA	NA	Deep GW Signature	-74.4244	41.0267	NA	NA	NA
426	151.5537	1.43553585817889	01382385	USC00281582.01382385	0.69	3	2.72183	4.00067	NA	NA	Atmospheric Signature	-74.4083	41.0247	136.293461012312	3.8594	0.607961947036104
427	2302.7382	22.2289210565587	01460595	USC00286055.01460595	0.96	0	1.89951	4.52063	NA	NA	Atmospheric Signature	-74.4642	40.5078	NA	NA	NA
428	49.7664	0.200095510983763	NewMexico_32491	USC00290041.NewMexico_32491	0.64	0	1.20037	3.41874	NA	NA	Deep GW Signature	-106.495	36.1124	NA	NA	NA
429	37.6272	0.102367455818606	NewMexico_32492	USC00290041.NewMexico_32492	0.63	0	1.26087	3.41874	NA	NA	Deep GW Signature	-106.502	36.0872	NA	NA	NA
430	29246.517	7.19618402831205	NewMexico_34213	USW00023049.NewMexico_34213	0.8	16	1.13319	3.58942	NA	NA	Shallow GW Signature	-106.324	35.6176	NA	NA	NA
431	20540.1771	4.21924290221	09367540	USC00293142.09367540	0.71	0	4.20673	3.53287	NA	NA	Atmospheric Signature	-108.403	36.7403	1230.51410658307	34.8443	0.86438873791753
432	31.6476	0.14822219048979	NewMexico_32542	USC00297323.NewMexico_32542	0.75	5	0.910835	3.48322	NA	NA	Atmospheric Signature	-105.43	36.759	NA	NA	NA
433	43.3098	0.0178834420366085	NewMexico_32546	USC00297323.NewMexico_32546	0.4	7	0.913392	3.48322	NA	NA	Deep GW Signature	-105.516	36.6727	NA	NA	NA
434	4164.1983	10.0938839112	03011020	USC00300093.03011020	0.87	0	2.40368	5.09087	14	14.3	Atmospheric Signature	-78.7153	42.1564	3082.13771626298	87.2764	0.656495320316692
435	630.7731	1.62802293692346	01420500	USC00301102.01420500	0.76	4	2.25243	4.7916	19	15	Atmospheric Signature	-74.9797	41.9464	745.137252124646	21.0999	0.64063681386872
436	4113.5085	0.111111111111111	01427207	USC00301102.01427207	0.7	2	2.31713	4.86053	23	17.2	Atmospheric Signature	-75.2138	41.8673	2621.46972860125	74.2318	0.701885911372288
437	2650.5531	2.98712446351931	01200600	USC00301211.01200600	0.91	0	2.18799	4.51267	NA	NA	Atmospheric Signature	-73.4496	41.5931	NA	NA	NA
438	183.1761	0.0504306061609805	01435000	USC00304731.01435000	0.61	7	1.55889	4.7856	13	19.8	Deep GW Signature	-74.59	41.89	203.816492693111	5.77144	0.702833747475651
439	178.524	3.56530640098	04226000	USC00305597.04226000	0.9	2	2.4643	4.92793	NA	NA	Atmospheric Signature	-77.8287	42.6825	87.3327671232877	2.47299	0.646296982667221
440	20698.9677	51.0729493892	04249000	USC00306314.04249000	1.02	4	1.85459	4.65604	24	4.2	Atmospheric Signature	-76.5053	43.4517	7909.53453038674	223.973	0.67949715767019
441	181.3869	1.26311288483466	01362230	USC00306570.01362230	0.55	28	2.44207	4.89607	NA	NA	Shallow GW Signature	-74.3638	42.1145	7909.53453038674	223.973	0.633906751743084
442	495.8964	2.97806055287407	01362500	USC00306570.01362500	0.72	7	1.96349	4.89607	13	27.7	Atmospheric Signature	-74.2706	42.0142	674.734770704997	19.1064	0.770865498011571
443	6900.8652	4.48250460405157	01432160	USC00306774.01432160	0.86	2	2.26564	4.59039	NA	NA	Atmospheric Signature	-74.9124	41.4754	NA	NA	NA
444	7318.7676	1.10718358038769	01432805	USC00306774.01432805	0.85	1	2.40807	4.59039	NA	NA	Atmospheric Signature	-74.8193	41.439	NA	NA	NA
445	759.4218	31.6388508892	03501500	USC00313228.03501500	0.83	1	2.10551	4.08414	NA	NA	Atmospheric Signature	-83.3713	35.1859	680.843835616438	19.2794	0.801138678312318
446	22128.678	0.0109289617486	0208062765	USC00314456.0208062765	0.98	11	1.64909	4.52438	NA	NA	Shallow GW Signature	-77.5803	36.3311	NA	NA	NA
447	400.8294	19.5469330855	0209303205	USC00314471.0209303205	0.99	1	2.14625	3.86904	NA	NA	Atmospheric Signature	-77.4378	34.7489	NA	NA	NA
448	75.5946	2.71428571429	02111000	USC00314938.02111000	0.76	2	2.20905	4.07525	8	23.6	Atmospheric Signature	-81.5583	35.9908	62.4682409308693	1.7689	0.772485987588964
449	23049.6426	0.640194489465	02081022	USC00314962.02081022	1.02	10	1.79826	4.57436	NA	NA	Shallow GW Signature	-77.2153	36.0136	NA	NA	NA
450	328.635	6.20267260579	02137727	USC00315340.02137727	0.81	2	2.1497	4.02634	13	22	Atmospheric Signature	-82.0603	35.6858	316.907255304586	8.97381	0.801885056376369
451	476.5311	2.24220623501	03512000	USC00316341.03512000	0.78	5	2.19405	4.14058	12	34	Atmospheric Signature	-83.3536	35.4614	496.595003469813	14.062	0.763024556129961
452	24333.9966	0.593626924454	0208114150	USC00316853.0208114150	1.08	7	1.91657	4.28244	NA	NA	Atmospheric Signature	-76.7228	35.915	NA	NA	NA
453	180.0468	4.50584307179	02101726	USC00317924.02101726	0.97	0	2.16963	4.51201	17	2.7	Atmospheric Signature	-79.4231	35.7351	73.59318275154	2.08393	0.607549817035215
454	127.4607	0.02443933295	03460000	USC00319123.03460000	0.64	2	2.02508	4.25923	5	30.8	Deep GW Signature	-83.0728	35.6672	106.258501040944	3.00891	0.772912535697757
455	24164.8389	0.577552454573	02081094	USC00319440.02081094	1.04	7	1.97084	4.38438	NA	NA	Atmospheric Signature	-76.8928	35.8131	NA	NA	NA
456	458712.8901	11.0655172413793	06342500	USC00320817.06342500	0.56	18	1.74775	5.66425	NA	NA	Shallow GW Signature	-100.821	46.8142	24224.1573033708	685.952	0.978641571329092
457	28398.2868	33.6541999085319	05054000	USC00322860.05054000	0.88	1	2.09478	5.55833	20	0.8	Atmospheric Signature	-96.7837	46.8611	1008.62348484848	28.561	0.801039085546541
458	64103.1795	21.3202612096662	05082500	USC00323621.05082500	0.9	2	2.07856	5.45747	NA	NA	Atmospheric Signature	-97.0292	47.9269	3611.93460076046	102.279	0.837525681274618
459	3146.7978	0.201712869055668	05055300	USC00325848.05055300	0.93	0	2.58288	5.44402	12	1.2	Atmospheric Signature	-99.4156	47.9078	52.577306501548	1.48882	0.736033133055152
460	408237.3558	0.524061521385817	06330000	USC00329430.06330000	0.76	1	1.98297	5.86153	NA	NA	Atmospheric Signature	-103.715	48.1081	NA	NA	NA
461	21.0168	19.1643199303	03259757	USC00331515.03259757	0.93	0	2.74604	4.89017	NA	NA	Atmospheric Signature	-84.5575	39.1631	6.4283698630137	0.182031	0.562798805866677
462	32.8923	10.4425055107	03260050	USC00331550.03260050	0.95	0	2.5515	4.80745	18	3.7	Atmospheric Signature	-84.6161	39.0589	19.7366621067031	0.55888	0.475040446828094
463	65.1726	0.270331815224	03262001	USC00331550.03262001	0.9	0	2.50524	4.67232	11	4.1	Atmospheric Signature	-84.8042	39.03	39.1137794729542	1.10758	0.470728319433381
464	95.3937	9.02204585538	03277075	USC00331550.03277075	0.9	0	2.44764	4.5071	13	2.9	Atmospheric Signature	-84.7161	38.9942	76.6238356164384	2.16975	0.455446540053517
465	35.0775	0.267586580087	03119341	USC00332160.03119341	0.94	0	2.27277	4.92738	NA	NA	Atmospheric Signature	-81.1256	40.4617	NA	NA	NA
466	29.3535	3.65189873418	03119971	USC00332160.03119971	0.8	0	2.45354	4.92738	NA	NA	Atmospheric Signature	-81.1128	40.5133	NA	NA	NA
467	6.7185	0.171332886805	03119979	USC00332160.03119979	0.67	1	2.19188	4.92738	NA	NA	Atmospheric Signature	-81.1369	40.5289	NA	NA	NA
468	99.2808	0.982229402262	03120820	USC00332160.03120820	0.88	2	2.70709	4.92738	NA	NA	Atmospheric Signature	-81.1847	40.5536	NA	NA	NA
469	93.2229	0.1625	03126395	USC00332160.03126395	0.82	0	2.38998	4.92738	NA	NA	Atmospheric Signature	-81.1483	40.2478	NA	NA	NA
470	1.179	0.17786259542	03127980	USC00332160.03127980	0.8	1	2.47537	4.92738	NA	NA	Atmospheric Signature	-81.1139	40.3386	NA	NA	NA
471	34.9065	1.92592592593	03127986	USC00332160.03127986	0.78	0	2.38975	4.92738	NA	NA	Atmospheric Signature	-81.1153	40.3117	NA	NA	NA
472	10.0341	0.309993201903	03127989	USC00332160.03127989	0.75	1	2.22817	4.92738	NA	NA	Atmospheric Signature	-81.1267	40.3469	NA	NA	NA
473	8121.024	8.45305514158	03272100	USC00332928.03272100	0.78	11	2.05019	4.71148	NA	NA	Shallow GW Signature	-84.4127	39.5199	3390.70177838577	96.014	0.707326320901942
474	48.7143	2.06518151815	03094704	USC00335505.03094704	0.84	0	2.54541	5.22745	NA	NA	Atmospheric Signature	-80.7461	41.4831	27.7477647058824	0.785729	0.516322709259503
475	59.4477	8.26886926801	03092090	USC00336949.03092090	0.76	0	2.39384	5.05302	12	1.7	Atmospheric Signature	-81.197	41.1614	NA	NA	NA
476	34031.3481	0.371669950127	07239450	USC00342825.07239450	0.97	0	2.69329	4.64733	15	1.2	Atmospheric Signature	-98.0653	35.617	126.84428077455	3.59183	0.757928357414949
477	34220.2446	1.97017925489	07239500	USC00342825.07239500	0.97	0	2.82475	4.69069	15	1.2	Atmospheric Signature	-97.9575	35.5631	68.4518669131239	1.93834	0.778916341719784
478	35187.444	1.05085968876	07241520	USC00348390.07241520	1	0	2.70496	4.76012	20	1.2	Atmospheric Signature	-97.3673	35.5656	254.954358264081	7.2195	0.519859641413938
479	35397.9063	2.49331103679	07241550	USC00348390.07241550	0.9	0	2.76766	5.0312	19	1.2	Atmospheric Signature	-97.1939	35.5003	360.81923340178	10.2173	0.686742794271747
480	153.1476	0.263736263736	07191222	USC00349101.07191222	0.67	15	1.45096	4.9662	11	3	Shallow GW Signature	-94.7763	36.3554	42.7001711840228	1.20913	0.652559145744452
481	376.0776	0.32907133243607	14158740	USC00350652.14158740	0.08	8	0.398919	3.42202	NA	NA	Deep GW Signature	-122.037	44.2864	425.765753424658	12.0563	0.92650793597404
482	4121.0037	0.494218670294168	South-Central Oregon_4918	USC00351574.South-Central Oregon_4918	1.1	0	2.13918	3.86523	NA	NA	Atmospheric Signature	-121.85	42.5846	NA	NA	NA
483	12510.0558	57.574569221628	14174000	USC00351862.14174000	0.9	6	1.50202	3.08771	23	20.6	Atmospheric Signature	-123.107	44.6387	12733.9295580111	360.585	0.84375048216771
484	4620.5685	5.03452527743527	14189050	USC00351862.14189050	0.82	5	1.6115	3.08771	NA	NA	Atmospheric Signature	-123.05	44.7387	NA	NA	NA
485	372.9996	0.0754884547069272	14159200	USC00351914.14159200	0.42	2	0.983234	3.71405	5	28.7	Deep GW Signature	-122.218	44.0471	563.718232044199	15.9627	0.877569637457412
486	119.3625	0.0843819393042191	14161100	USC00351914.14161100	0.74	8	1.75217	3.71405	6	36.3	Atmospheric Signature	-122.265	44.2179	NA	NA	NA
487	63.5697	0.0298526262753495	14161500	USC00351914.14161500	0.71	9	1.64706	3.71405	7	33.3	Atmospheric Signature	-122.257	44.2096	100.452106353591	2.84449	0.785129853005796
488	273.9033	0.0527765029830197	14179000	USC00352292.14179000	0.52	5	1.34715	3.25864	8	34.9	Deep GW Signature	-122.129	44.7526	525.212430939226	14.8724	0.812660260041369
489	549.5706	0.29119579500657	14154500	USC00352374.14154500	0.99	5	2.16608	3.17692	6	33.3	Atmospheric Signature	-122.873	43.736	503.9625	14.2706	0.706077758288628
490	2457.6696	0.436612364243943	MidSnake_1468	USC00352415.MidSnake_1468	0.82	5	2.06159	4.24994	NA	NA	Atmospheric Signature	-118.331	43.7845	NA	NA	NA
491	23.6556	0.356992762082652	14320934	USC00352632.14320934	0.62	1	1.68253	2.92374	7	29.9	Deep GW Signature	-123.587	43.4312	22.5037016574586	0.637234	0.579058746154264
492	87.6312	1.77333333333333	14205400	USC00352997.14205400	0.6	6	1.66129	3.35962	11	16.2	Deep GW Signature	-123.07	45.6823	90.9259737569061	2.57474	0.82632589630529
493	194.7087	6.1711056054506	453040123065201	USC00352997.453040123065201	0.88	4	1.99183	3.35962	NA	NA	Atmospheric Signature	-123.116	45.5109	NA	NA	NA
494	448.5879	0.154696132596685	14185000	USC00353047.14185000	0.87	7	1.97161	3.25641	9	30.6	Atmospheric Signature	-122.498	44.3918	728.048066298343	20.616	0.74651026342507
495	6370.3359	38.3542925516004	14361500	USC00353445.14361500	0.63	1	1.37926	3.43272	24	18.9	Deep GW Signature	-123.318	42.4304	3277.30317679558	92.8029	0.870122995898918
496	1813.2156	0.724599346506924	14369500	USC00353445.14369500	0.74	4	1.67776	3.43272	18	32.4	Atmospheric Signature	-123.407	42.354	803.121616022099	22.7419	0.839614284839258
497	47.9772	33.4763607815771	14211400	USC00353522.14211400	0.84	0	1.84596	3.28975	16	7.3	Atmospheric Signature	-122.422	45.4865	34.3160773480663	0.971723	0.599302284638655
498	12.6882	17.9292859606761	14211499	USC00353522.14211499	0.72	2	1.69397	3.28975	15	8.1	Atmospheric Signature	-122.498	45.4768	8.7224861878453	0.246993	0.574973802305783
499	73.2141	14.7836840963333	14211500	USC00353522.14211500	0.88	0	1.83214	3.28975	17	7.7	Atmospheric Signature	-122.508	45.4775	52.0407527624309	1.47363	0.620361889161478
500	40.7781	0.00774270399047052	14139800	USC00353770.14139800	0.65	10	1.45288	3.23476	7	21.9	Shallow GW Signature	-122.11	45.4446	104.300165745856	2.95345	0.709309278192999
501	281.1807	0.0512273212379936	14140020	USC00353770.14140020	0.72	17	1.23125	3.23476	NA	NA	Shallow GW Signature	-122.195	45.4318	NA	NA	NA
502	60.2622	0.0227421823748087	14141500	USC00353770.14141500	0.74	6	1.75638	3.23476	9	18.2	Atmospheric Signature	-122.171	45.4154	128.356187845304	3.63464	0.726549764166725
503	181.3509	0.170307948397836	14034470	USC00353827.14034470	0.78	2	1.89549	4.17107	8	21.4	Atmospheric Signature	-119.516	45.3407	13.6258033240997	0.38584	0.710242921890964
504	13445.4555	1.30316292023075	11509370	USC00354403.11509370	0.99	1	1.66328	3.96914	NA	NA	Atmospheric Signature	-121.929	42.1279	NA	NA	NA
505	141.0606	1.92601665850074	420451121510000	USC00354403.420451121510000	1.02	0	2.07837	3.96914	NA	NA	Atmospheric Signature	-121.85	42.0808	NA	NA	NA
506	13445.4555	1.30316292023075	420741121554001	USC00354403.420741121554001	0.94	1	1.57518	3.96914	NA	NA	Atmospheric Signature	-121.928	42.1281	NA	NA	NA
507	13217.9211	2.52038495436841	420853121505500	USC00354403.420853121505500	1	0	1.78667	3.96914	NA	NA	Atmospheric Signature	-121.849	42.1481	NA	NA	NA
508	13217.9211	2.52038495436841	420853121505501	USC00354403.420853121505501	0.96	1	1.70383	3.96914	NA	NA	Atmospheric Signature	-121.849	42.1481	NA	NA	NA
509	68.7105	0.941398074508162	14164550	USC00355050.14164550	0.9	0	1.82438	2.83432	NA	NA	Atmospheric Signature	-122.885	44.0707	NA	NA	NA
510	24.8526	1.40588595953403	14164700	USC00355050.14164700	0.78	0	1.59176	2.83432	16	13.3	Atmospheric Signature	-122.92	44.0593	13.6258033240997	0.38584	0.652460958136364
511	285.9939	0.292824554126918	14150290	USC00355050.14150290	0.92	2	2.01414	3.12639	NA	NA	Atmospheric Signature	-122.63	43.9672	NA	NA	NA
512	116.649	0.168089963642513	14150800	USC00355050.14150800	0.82	2	1.94866	3.12639	7	26.5	Atmospheric Signature	-122.689	43.9143	91.0505386740331	2.57826	0.694870361311643
513	1783.6524	2.40957886044591	14335072	USC00355055.14335072	0.39	4	0.981955	3.41597	NA	NA	Deep GW Signature	-122.686	42.6658	1589.01450276243	44.9959	0.898003250150805
514	292.4532	0.786407766990291	14182500	USC00357809.14182500	0.97	10	2.50297	3.17586	9	35.9	Shallow GW Signature	-122.579	44.7915	715.553064066852	20.2622	0.700585308742659
515	1702.9566	2.57902973395931	14183010	USC00357809.14183010	0.69	14	1.43292	3.16237	NA	NA	Shallow GW Signature	-122.636	44.7881	NA	NA	NA
516	509716.2195	4.06291403942853	14019240	USC00355392.14019240	0.77	23	0.935794	3.48946	NA	NA	Shallow GW Signature	-119.326	45.9335	NA	NA	NA
517	697.3182	0.201181751036873	14046778	USC00355638.14046778	0.92	0	2.19108	4.48578	10	20.2	Atmospheric Signature	-120.302	44.7268	30.6776357388316	0.868694	0.822258563571861
518	82.1421	49.7321237993597	14206950	USC00355945.14206950	1	0	1.79277	2.94346	20	5.9	Atmospheric Signature	-122.755	45.4035	50.2651450276243	1.42335	0.614976494691185
519	66.231	46.8018240078876	453004122510301	USC00355945.453004122510301	1	0	1.82436	2.94346	NA	NA	Atmospheric Signature	-122.852	45.501	NA	NA	NA
520	119060.6436	8.26344743276284	13213100	USC00356179.13213100	0.73	4	1.83074	4.32641	NA	NA	Atmospheric Signature	-116.983	43.8761	8492.64599855804	240.485	0.935897566697756
521	119060.6436	8.26344743276284	MidSnake_4850	USC00356179.MidSnake_4850	0.74	6	1.92347	3.7101	NA	NA	Atmospheric Signature	-116.984	43.8761	NA	NA	NA
522	645.7365	1.23651744800846	14147500	USC00356213.14147500	0.81	7	1.7912	3.16615	7	24	Atmospheric Signature	-122.505	43.7568	NA	NA	NA
523	12173.175	2.16143151795695	MidSnake_1469	USC00356294.MidSnake_1469	0.64	3	1.47848	3.92485	NA	NA	Deep GW Signature	-117.02	44.0403	NA	NA	NA
524	1826.5383	7.4290017211704	14207200	USC00356334.14207200	0.99	4	1.53047	3.25959	NA	NA	Atmospheric Signature	-122.685	45.3565	NA	NA	NA
525	26443.8423	4.21739130434783	MidSnake_1481	USC00356405.MidSnake_1481	0.31	0	1.42999	3.88732	NA	NA	Deep GW Signature	-117.259	43.6586	NA	NA	NA
526	135.7272	57.2930790960452	14211550	USC00356749.14211550	0.79	0	1.60278	3.30474	19	5.5	Atmospheric Signature	-122.643	45.4529	76.2379834254144	2.15882	0.766605422539965
527	2789.7624	0.337656814799064	MidSnake_1516	USR0000OBAL.MidSnake_1516	0.8	0	2.65997	5.74734	NA	NA	Atmospheric Signature	-118.202	43.5705	NA	NA	NA
528	19316.8206	0.44743935309973	MidSnake_1495	USC00357310.MidSnake_1495	0.93	3	2.23286	4.18178	NA	NA	Atmospheric Signature	-117.649	42.866	NA	NA	NA
529	1897.1109	1.28940092165899	14184100	USC00358095.14184100	0.81	10	1.60643	3.12433	23	27.3	Shallow GW Signature	-122.973	44.7079	3116.38604972376	88.2462	0.84433041338166
530	569780.0577	15.104869662562	14105700	USW00024219.14105700	0.8	24	1.04462	3.57609	NA	NA	Shallow GW Signature	-121.19	45.6083	187067.955801105	5297.17	0.87688332909734
531	1141.6383	0.191334191334191	14316460	USC00358536.14316460	0.48	7	1.05701	3.10773	NA	NA	Deep GW Signature	-122.513	43.306	NA	NA	NA
532	78.9498	0	14316495	USC00358536.14316495	0.76	15	2.00599	3.19603	5	37.4	Shallow GW Signature	-122.53	43.3035	101.651355685131	2.87845	0.724691872242138
533	618.8661	0.744524654349688	13331500	USC00358997.13331500	0.66	16	2.67402	4.41908	5	37.7	Shallow GW Signature	-117.727	45.6199	444.479873772791	12.5863	0.810447056462207
534	29858.463	23.4962349398	03049640	USC00360022.03049640	0.99	8	2.07658	4.78964	NA	NA	Atmospheric Signature	-79.8148	40.5362	NA	NA	NA
535	5807.0709	43.0392156863	03105500	USC00360475.03105500	0.96	4	2.46715	4.92598	26	2.3	Atmospheric Signature	-80.337	40.8887	3125.20248790601	88.4959	0.688328914549289
536	922.4334	1.3933447099	03106000	USC00360475.03106000	0.9	0	2.5591	4.92598	23	7.8	Atmospheric Signature	-80.2423	40.817	592.478615916955	16.7771	0.60490245690774
537	184.5387	0.512146255947909	01470779	USC00360785.01470779	0.52	2	1.49348	4.42914	23	3.8	Deep GW Signature	-76.1716	40.4134	224.474343122102	6.35641	0.782763054594151
538	19008.6552	45.5361529319	03085002	USC00360861.03085002	0.91	7	2.08423	4.82455	NA	NA	Atmospheric Signature	-79.8603	40.3925	NA	NA	NA
539	22.5072	0	03026480	USC00361526.03026480	0.67	1	1.9199	5.13803	NA	NA	Atmospheric Signature	-78.5314	41.6441	19.0032826537664	0.538113	0.644749117656448
540	990.684	4.24113475177	03079000	USC00361705.03079000	0.84	2	2.66043	4.99833	16	8.5	Atmospheric Signature	-79.2288	39.8599	849.252749638206	24.0482	0.616515974361623
541	3428.8056	47.5556962025	03082500	USC00361726.03082500	0.87	9	2.0312	4.63977	18	11.3	Atmospheric Signature	-79.5932	40.0175	2687.5744975745	76.1036	0.709325200257923
542	8681.31	8.40084197864983	01567000	USC00362071.01567000	1.01	2	2.31032	3.99888	20	13.4	Atmospheric Signature	-77.1291	40.4784	3672.89876880985	104.005	0.735341770957054
543	166.41	3.785201963	03028000	USC00363311.03028000	0.69	3	2.22234	5.04794	7	10.8	Atmospheric Signature	-78.6922	41.5753	131.714754664824	3.72975	0.643387008660853
544	589.5675	3.73507625272	394533079581501	USC00363451.394533079581501	0.88	1	1.91824	4.07984	NA	NA	Atmospheric Signature	-79.9706	39.7592	NA	NA	NA
545	NA	NA	01570500	USC00363698.01570500	1.02	4	2.24033	3.98335	NA	NA	Atmospheric Signature	-76.8861	40.2548	29065.4172366621	823.041	0.744329789478971
546	5245.8255	0.0392038600723764	01428500	USC00365738.01428500	0.91	2	2.59146	4.57434	22	15.8	Atmospheric Signature	-74.9861	41.5087	3514.09272997033	99.508	0.699234015966355
547	249.5997	11.637295082	03102950	USC00364325.03102950	0.83	0	2.53615	5.14124	12	1.1	Atmospheric Signature	-80.5881	41.4428	NA	NA	NA
548	4.8474	14.3924990716673	015765195	USC00364763.015765195	0.45	0	1.55726	4.27835	NA	NA	Deep GW Signature	-76.264	39.9959	1.80725034199726	0.0511756	0.857902856321475
549	58.5198	2.95195539260617	01573695	USC00364778.01573695	0.86	0	2.6415	4.65448	NA	NA	Atmospheric Signature	-76.5678	40.1953	30.7045340751043	0.869456	0.687689599548153
550	3508.5231	0.794563279857	03043810	USC00365212.03043810	0.89	6	2.1178	4.91466	NA	NA	Atmospheric Signature	-79.3673	40.4676	NA	NA	NA
551	754.5708	0.176713034518	03047000	USC00365212.03047000	0.86	3	2.29947	4.91466	20	10.8	Atmospheric Signature	-79.4494	40.4589	622.855701451278	17.6373	0.600590426818706
552	4731.8463	0.759068278805121	01427510	USC00365738.01427510	0.83	2	2.51589	4.57434	23	16.6	Atmospheric Signature	-75.0574	41.7567	3188.68620178042	90.2935	0.679333179064628
553	59493.1392	2.88096299599	03108490	USC00365902.03108490	0.95	6	1.98378	4.80668	NA	NA	Atmospheric Signature	-80.3834	40.649	NA	NA	NA
554	17464.3641	4.78426336679897	01460380	USC00366194.01460380	0.9	3	1.79087	3.83848	NA	NA	Atmospheric Signature	-74.8669	40.2967	NA	NA	NA
555	157.9797	2.0090026478376	01472157	USC00366927.01472157	0.83	0	2.40389	4.26906	16	7.3	Atmospheric Signature	-75.6013	40.1515	59.5167310344828	1.68533	0.782240204552511
556	7043.994	1.70361672147	394337079544201	USC00367073.394337079544201	0.93	8	2.11513	4.94478	NA	NA	Atmospheric Signature	-79.9114	39.727	NA	NA	NA
557	653.7933	5.62411670846	03007800	USC00367103.03007800	0.74	1	2.4779	4.99573	6	16.2	Atmospheric Signature	-78.2928	41.8187	518.03875432526	14.6692	0.633376401496628
558	409.9527	5.65607556891	03034000	USC00367229.03034000	0.74	1	2.35433	5.06338	20	10	Atmospheric Signature	-79.0084	40.9392	318.141908713693	9.00878	0.680084488903671
559	229.3191	0.392529950669	03034500	USC00367229.03034500	0.79	0	2.58203	5.03639	16	11	Atmospheric Signature	-79.11	40.8362	154.051224209078	4.36224	0.619010363168921
560	363.0384	0.0862151090787844	01544500	USC00367409.01544500	0.7	4	2.55304	4.47103	5	21.1	Atmospheric Signature	-77.8258	41.4759	239.193164116829	6.7732	0.653695836307579
561	124.3422	0.00487881649354737	01545600	USC00367409.01545600	0.58	7	1.9952	4.47103	5	18.3	Deep GW Signature	-77.6908	41.3895	85.6267013888889	2.42468	0.660042400178075
562	399.177	6.96724504249292	01516350	USC00368868.01516350	0.89	3	2.30963	4.6085	7	10	Atmospheric Signature	-77.0802	41.797	185.97361878453	5.26619	0.668358388358786
563	18.6858	0.0635758549460638	01548303	USC00369408.01548303	0.55	7	1.64833	4.74485	NA	NA	Deep GW Signature	-77.4019	41.7848	8.55428473648186	0.24223	0.663183818526896
564	42.9408	0.428521979924	02172300	USC00380506.02172300	0.85	0	2.09058	4.03519	16	3.8	Atmospheric Signature	-81.6018	33.7535	17.2277754962355	0.487836	0.722547157957015
565	4236.5484	0.484258800198	02110802	USC00381093.02110802	1.02	0	2.16899	3.89617	NA	NA	Atmospheric Signature	-79.0942	33.6491	NA	NA	NA
566	40919.0193	1.47850223758	021108125	USC00381093.021108125	1.06	0	2.02979	3.89617	NA	NA	Atmospheric Signature	-79.127	33.5066	NA	NA	NA
567	41081.3316	4.6915634018	02110815	USC00381093.02110815	1.06	0	2.04851	3.89617	NA	NA	Atmospheric Signature	-79.1739	33.4446	NA	NA	NA
568	13544.7795	15.0361603426	02162035	USC00381944.02162035	1.07	7	2.07843	4.05717	NA	NA	Atmospheric Signature	-81.0733	34.0483	5354.41204654346	151.62	0.633013916002194
569	45.7812	10.9236019953	02110701	USC00386153.02110701	0.95	0	2.52358	3.48744	14	0.1	Atmospheric Signature	-79.0411	33.861	34.1111635865845	0.965921	0.499519428782288
570	1101.9645	4.02901970037	02163001	USC00383145.02163001	0.98	1	2.07302	4.08271	27	11.2	Atmospheric Signature	-82.444	34.6148	720.986242299795	20.4161	0.662651691269242
571	121.4568	0.20624303233	02176930	USC00384581.02176930	0.78	1	2.01586	3.45833	NA	NA	Atmospheric Signature	-83.1162	34.9745	189.946201232033	5.37868	0.767808904877964
572	12255.4386	0	02160991	USC00385200.02160991	1.02	9	1.9996	4.26346	NA	NA	Atmospheric Signature	-81.3304	34.2607	NA	NA	NA
573	4742.0577	1.13310014728	02167600	USC00385200.02167600	1.08	6	1.90352	4.26346	NA	NA	Atmospheric Signature	-81.5684	34.0993	NA	NA	NA
574	867.4515	1.21412492966	02167716	USC00385200.02167716	1.06	6	1.92172	4.26346	NA	NA	Atmospheric Signature	-81.5618	34.0796	NA	NA	NA
575	470.8188	2.39455719557	02181350	USC00385278.02181350	0.8	4	2.14322	3.96831	NA	NA	Atmospheric Signature	-83.405	34.7503	189.946201232033	5.37868	0.787033873021768
576	13.2597	0	02171645	USC00385946.02171645	1.06	3	2.00525	4.0065	NA	NA	Atmospheric Signature	-79.915	33.4275	7334.98288843258	207.704	0.524771251967938
577	38363.1255	3.50176587131	02172002	USC00385946.02172002	1.02	9	1.6693	4.11846	NA	NA	Atmospheric Signature	-79.9745	33.2152	4995.50684931507	141.457	0.820796980558794
578	7263.2772	0.53527675808	02135000	USC00386114.02135000	0.98	1	2.57296	4.12597	23	0.6	Atmospheric Signature	-79.247	34.0571	3070.36344969199	86.943	0.749869689808007
579	3263.1192	0.518737785132	02110550	USC00386153.02110550	1	0	2.17742	3.49721	NA	NA	Atmospheric Signature	-78.8972	33.8508	1835.13839835729	51.9653	0.647587603601285
580	3722.4243	44.3620071685	02110704	USC00386153.02110704	1.01	0	2.10897	3.49721	18	0.2	Atmospheric Signature	-79.0436	33.8329	2172.35592060233	61.5143	0.61244906162291
581	157.8186	23.5608598548	02110760	USC00386153.02110760	1.01	0	1.96589	3.47648	NA	NA	Atmospheric Signature	-78.8667	33.7407	NA	NA	NA
582	1968.6042	0.346893817007	02160105	USC00387722.02160105	0.97	2	2.41584	4.17997	23	4.4	Atmospheric Signature	-81.5482	34.5354	751.449965776865	21.2787	0.731396438674738
583	1152.5805	0.445498805686	02160700	USC00388786.02160700	0.95	0	2.39159	4.20187	21	4	Atmospheric Signature	-81.5982	34.5093	502.123682409309	14.2186	0.763173403454858
584	1.6515	0	BlackHills_34400	USC00393868.BlackHills_34400	0.05	5	0.173731	5.67775	NA	NA	Deep GW Signature	-103.785	43.8962	NA	NA	NA
585	NA	NA	06466700	USC00398472.06466700	0.81	16	1.99261	5.44219	NA	NA	Shallow GW Signature	-97.8853	42.8558	NA	NA	NA
586	474.9867	19.7676646707	0343233905	USC00403280.0343233905	0.82	0	2.36219	4.67532	NA	NA	Atmospheric Signature	-86.8429	35.8998	53.0575706214689	1.50242	0.770125578547134
587	555.6744	11.3352059925	034324146	USC00403280.034324146	0.76	3	2.31168	4.89541	NA	NA	Atmospheric Signature	-86.8897	35.9581	NA	NA	NA
588	1739.0115	4.09915232469	03490000	USC00404858.03490000	0.98	1	2.39572	4.36012	11	19.2	Atmospheric Signature	-82.5679	36.6087	945.364607911173	26.7697	0.683327281153737
589	1162.9746	0.579668760708	03604000	USC00405278.03604000	0.89	3	2.16932	4.68849	15	5.4	Atmospheric Signature	-87.8328	35.4959	742.675225537821	21.0302	0.755214012362462
590	442.4373	16.3771929825	03428180	USC00406371.03428180	0.84	0	2.40537	4.8603	NA	NA	Atmospheric Signature	-86.4255	35.899	NA	NA	NA
591	469.0917	11.0484193381	03428200	USC00406371.03428200	0.82	1	2.26692	4.3785	20	3.1	Atmospheric Signature	-86.43	35.9028	345.538630136986	9.78456	0.602850246623618
592	2364.606	12.8076965609	03430200	USC00408238.03430200	0.8	17	1.76236	4.68735	NA	NA	Shallow GW Signature	-86.6328	36.1864	1568.63169889503	44.4187	0.39571096198132
593	279.8172	14.3112555872	03431083	USC00408238.03431083	0.84	1	2.4729	4.68735	NA	NA	Atmospheric Signature	-86.6992	36.1639	NA	NA	NA
594	32845.5117	21.0883668904	03431091	USC00408238.03431091	0.82	15	1.72579	4.68735	NA	NA	Shallow GW Signature	-86.7214	36.1653	NA	NA	NA
595	32954.5521	23.392691208	03431514	USC00408238.03431514	0.83	15	1.75399	4.68735	NA	NA	Shallow GW Signature	-86.8322	36.1831	NA	NA	NA
596	176.9958	0.282556463239	03432100	USC00408414.03432100	0.77	1	2.26433	4.35368	14	3.5	Atmospheric Signature	-86.6989	35.8326	107.476726027397	3.0434	0.477970425188102
597	NA	NA	08067074	USC00410586.08067074	1.08	5	2.11213	3.64839	NA	NA	Atmospheric Signature	-95.0324	29.8067	NA	NA	NA
598	NA	NA	295524095072701	USC00410586.295524095072701	1	6	1.97567	3.64839	NA	NA	Atmospheric Signature	-95.1243	29.9237	NA	NA	NA
599	NA	NA	08041770	USC00410611.08041770	1.05	2	2.04276	3.85812	NA	NA	Atmospheric Signature	-94.1744	30.1411	NA	NA	NA
600	170506.8684	0.324313072439634	08374510	USC00414950.08374510	0.84	0	1.89042	3.20516	NA	NA	Atmospheric Signature	-103.598	29.1547	NA	NA	NA
601	193.1067	1.00635491607	08052700	USC00412404.08052700	0.89	0	2.72547	4.24666	17	1.2	Atmospheric Signature	-96.8928	33.2834	80.8613121546961	2.28974	0.468400319294126
602	112.0527	4.84534509209	08052745	USC00412404.08052745	0.83	8	2.11105	4.24666	15	1	Atmospheric Signature	-96.8919	33.2193	110.362727900552	3.12512	0.599508908800082
603	21054.3939	0.172176554682	08062500	USC00413133.08062500	0.83	5	2.12806	4.2213	29	1.9	Atmospheric Signature	-96.463	32.4265	5615.90965092402	159.025	0.701469781122841
604	91705.5711	0.0831298557158713	08447410	USC00415048.08447410	0.85	1	2.16005	3.6713	NA	NA	Atmospheric Signature	-101.446	29.803	NA	NA	NA
605	45533.2626	0.250366032211	08067215	USC00415196.08067215	1.08	5	2.08721	3.73654	NA	NA	Atmospheric Signature	-94.7699	29.9016	NA	NA	NA
606	43043.1399	0.388917143463	08211200	USC00415661.08211200	0.96	0	2.21472	3.75115	NA	NA	Atmospheric Signature	-97.7758	27.9378	330.887845303867	9.3697	0.745348997435482
607	74314.0368	0.244984282045564	08446500	USC00415707.08446500	0.85	0	2.40926	4.24373	NA	NA	Atmospheric Signature	-102.418	31.1132	12.0494801641587	0.341203	0.886614968115748
608	45.1125	0.848235509234	08180700	USC00418169.08180700	0.7	2	1.69515	3.70714	17	7.8	Atmospheric Signature	-98.6897	29.335	54.868076659822	1.55369	0.908270616380804
609	61945.209	0.585485307213	09180500	USC00421240.09180500	0.69	4	2.07633	4.1483	NA	NA	Atmospheric Signature	-109.293	38.8105	5671.42557651992	160.597	0.905471076452134
610	64998.7209	0.436919716002	09261000	USC00422173.09261000	0.62	9	1.86744	4.09897	NA	NA	Deep GW Signature	-109.235	40.4094	4547.68377253814	128.776	0.922504037360905
611	38332.4274	0.345617125051	UpperGreenNorthPlatte_17136	USC00422864.UpperGreenNorthPlatte_17136	0.46	35	0.978482	4.20096	NA	NA	Shallow GW Signature	-109.423	40.9084	NA	NA	NA
612	2389.8132	1.3546511627907	Arizona_17215	USC00424968.Arizona_17215	0.77	0	1.75539	3.59885	NA	NA	Atmospheric Signature	-113.181	37.2035	NA	NA	NA
613	58723.2756	0.300483343463	09379500	USC00425582.09379500	0.8	0	2.66053	3.4867	NA	NA	Atmospheric Signature	-109.867	37.1507	1428.97637248089	40.4641	0.809130498959961
614	89.8947	4.78540772532	10133650	USS0011J52S.10133650	0.6	1	1.70075	4.50734	11	19	Deep GW Signature	-111.52	40.7238	15.9499577464789	0.451653	0.799404288751171
615	67.9239	2.73437685636	10129900	USC00429165.10129900	0.63	5	1.83198	4.4896	28	10.1	Deep GW Signature	-111.476	40.7352	6.29112569060773	0.178145	0.830744321740262
616	23.9157	0.0341530054644809	02038850	USC00440243.02038850	0.74	2	2.13815	4.55573	7	4	Atmospheric Signature	-78.6358	37.4154	8.13873004857738	0.230463	0.732188062816537
617	1135.0422	1.49729520865533	02012800	USC00442044.02012800	0.69	10	1.55397	4.01238	NA	NA	Shallow GW Signature	-79.9884	37.811	NA	NA	NA
618	8.4402	0.0940499040307102	BR10UCP	USC00443213.BR10UCP	0.7	8	1.62675	4.11372	NA	NA	Atmospheric Signature	-78.6967	38.2873	NA	NA	NA
619	34.9299	0.270568421052632	BR11LCP	USC00443213.BR11LCP	0.72	7	1.70433	4.11372	NA	NA	Atmospheric Signature	-78.6978	38.2885	NA	NA	NA
620	NA	NA	BR1MP	USC00443213.BR1MP	0.62	13	1.28108	4.11372	NA	NA	Shallow GW Signature	-78.7018	38.2571	NA	NA	NA
621	NA	NA	BR2MP	USC00443213.BR2MP	0.65	7	1.87559	4.37914	NA	NA	Atmospheric Signature	-78.702	38.2587	NA	NA	NA
622	15.8022	0.00823075782292748	BR3MP	USC00443213.BR3MP	0.67	7	1.6752	4.11372	NA	NA	Atmospheric Signature	-78.7005	38.2643	NA	NA	NA
623	15.8022	0.00823075782292748	BR4UCP	USC00443213.BR4UCP	0.66	9	1.41983	4.11372	NA	NA	Atmospheric Signature	-78.699	38.2655	NA	NA	NA
624	15.8022	0.00823075782292748	BR5LCP	USC00443213.BR5LCP	0.67	8	1.522	4.11372	NA	NA	Atmospheric Signature	-78.7006	38.2661	NA	NA	NA
625	15.8022	0.00823075782292748	BR6UCP	USC00443213.BR6UCP	0.67	5	1.73292	4.11372	NA	NA	Atmospheric Signature	-78.7021	38.2677	NA	NA	NA
626	15.8022	0.00823075782292748	BR7MP	USC00443213.BR7MP	0.67	7	1.58323	4.11372	NA	NA	Atmospheric Signature	-78.7002	38.2707	NA	NA	NA
627	8.4402	0.0940499040307102	BR8UCP	USC00443213.BR8UCP	0.67	10	1.3688	4.11372	NA	NA	Shallow GW Signature	-78.6918	38.2848	NA	NA	NA
628	8.4402	0.0940499040307102	BR9UCP	USC00443213.BR9UCP	0.63	12	1.20394	4.11372	NA	NA	Shallow GW Signature	-78.6918	38.285	NA	NA	NA
629	410.2083	0.119837363578001	02011400	USC00444128.02011400	0.84	2	2.37855	4.71546	7	18.9	Atmospheric Signature	-79.8814	38.0423	196.613210130048	5.56747	0.720114823837995
630	20375.955	6.30733944954	02079500	USC00444414.02079500	0.69	27	1.86005	4.54275	NA	NA	Shallow GW Signature	-78.2978	36.6032	NA	NA	NA
631	245.9511	1.67248810059438	01632900	USC00445096.01632900	0.83	0	2.36376	4.82766	10	9.8	Atmospheric Signature	-78.6428	38.6935	77.5279250520472	2.19535	0.783459165474541
632	NA	NA	DRY1MP	USC00445096.DRY1MP	0.62	13	1.6294	4.69442	NA	NA	Shallow GW Signature	-78.3586	38.6324	NA	NA	NA
633	NA	NA	HUR11MP	USC00445096.HUR11MP	0.65	10	1.76055	4.68536	NA	NA	Shallow GW Signature	-78.3165	38.5954	NA	NA	NA
634	NA	NA	HUR1MP	USC00445096.HUR1MP	0.48	26	0.850191	4.63965	NA	NA	Shallow GW Signature	-78.3583	38.6027	NA	NA	NA
635	26.0559	0.0525715864736969	HUR2UCP	USC00445096.HUR2UCP	0.48	17	1.19409	4.63965	NA	NA	Shallow GW Signature	-78.3474	38.6026	NA	NA	NA
636	26.0559	0.0525715864736969	HUR3LCP	USC00445096.HUR3LCP	0.52	14	1.20931	4.50737	NA	NA	Shallow GW Signature	-78.3466	38.6022	NA	NA	NA
637	26.0559	0.0525715864736969	HUR4UCP	USC00445096.HUR4UCP	0.65	8	1.73101	4.63965	NA	NA	Atmospheric Signature	-78.3327	38.6017	NA	NA	NA
638	26.0559	0.0525715864736969	HUR5LCP	USC00445096.HUR5LCP	0.54	10	1.35903	4.50737	NA	NA	Shallow GW Signature	-78.3327	38.6008	NA	NA	NA
639	26.0559	0.0525715864736969	HUR6MP	USC00445096.HUR6MP	0.56	8	1.41683	4.50737	NA	NA	Deep GW Signature	-78.3207	38.5934	NA	NA	NA
640	26.0559	0.0525715864736969	HUR7UCP	USC00445096.HUR7UCP	0.65	9	1.72564	4.63965	NA	NA	Atmospheric Signature	-78.3141	38.5905	NA	NA	NA
641	26.0559	0.0525715864736969	HUR8LCP	USC00445096.HUR8LCP	0.68	8	1.78837	4.63965	NA	NA	Atmospheric Signature	-78.3135	38.5892	NA	NA	NA
642	26.0559	0.0525715864736969	HUR9LCP	USC00445096.HUR9LCP	0.62	8	1.69709	4.63965	NA	NA	Deep GW Signature	-78.3137	38.5884	NA	NA	NA
643	47.997	0.207425464091506	JR10MP	USC00445096.JR10MP	0.73	6	1.88671	4.64259	NA	NA	Atmospheric Signature	-78.3804	38.7153	NA	NA	NA
644	47.997	0.207425464091506	JR11UCP	USC00445096.JR11UCP	0.46	29	1.00476	4.64259	NA	NA	Shallow GW Signature	-78.3552	38.7122	NA	NA	NA
645	47.997	0.207425464091506	JR12MP	USC00445096.JR12MP	0.68	8	1.59185	4.75949	NA	NA	Atmospheric Signature	-78.369	38.7118	NA	NA	NA
646	47.997	0.207425464091506	JR13MP	USC00445096.JR13MP	0.65	8	1.77931	4.69077	NA	NA	Atmospheric Signature	-78.3371	38.7238	NA	NA	NA
647	47.997	0.207425464091506	JR2MP	USC00445096.JR2MP	0.6	8	1.64457	4.64259	NA	NA	Deep GW Signature	-78.3082	38.7559	NA	NA	NA
648	47.997	0.207425464091506	JR3UCP	USC00445096.JR3UCP	0.64	9	1.65227	4.64259	NA	NA	Deep GW Signature	-78.3191	38.7479	NA	NA	NA
649	47.997	0.207425464091506	JR4MP	USC00445096.JR4MP	0.64	9	1.40188	4.50737	NA	NA	Deep GW Signature	-78.3247	38.7483	NA	NA	NA
650	47.997	0.207425464091506	JR5MP	USC00445096.JR5MP	0.64	8	1.54301	4.75949	NA	NA	Deep GW Signature	-78.3335	38.7343	NA	NA	NA
651	47.997	0.207425464091506	JR9LCP	USC00445096.JR9LCP	0.63	12	1.37117	4.64259	NA	NA	Shallow GW Signature	-78.3561	38.7115	NA	NA	NA
652	12.7071	1.0134055168858	PAS1MP	USC00445096.PAS1MP	0.71	5	1.85503	4.69442	NA	NA	Atmospheric Signature	-78.3578	38.6542	NA	NA	NA
653	29.3409	0.0484954449250023	THO1MP	USC00445096.THO1MP	0.67	8	1.67838	4.68536	NA	NA	Atmospheric Signature	-78.3003	38.7084	NA	NA	NA
654	NA	NA	WOC2UCP	USC00445096.WOC2UCP	0.62	5	1.69315	4.75949	NA	NA	Deep GW Signature	-78.3731	38.5799	NA	NA	NA
655	38.6019	0.0675433074537782	WOC3MP	USC00445096.WOC3MP	0.57	10	1.3024	4.50737	NA	NA	Shallow GW Signature	-78.3712	38.5774	NA	NA	NA
656	38.6019	0.0675433074537782	WOC4MP	USC00445096.WOC4MP	0.6	8	1.64035	4.50737	NA	NA	Deep GW Signature	-78.3684	38.5705	NA	NA	NA
657	38.6019	0.0675433074537782	WOC6UCP	USC00445096.WOC6UCP	0.67	9	1.66705	4.50737	NA	NA	Atmospheric Signature	-78.352	38.5559	NA	NA	NA
658	38.6019	0.0675433074537782	WOC7LCP	USC00445096.WOC7LCP	0.71	7	1.90337	4.50737	NA	NA	Atmospheric Signature	-78.3518	38.5547	NA	NA	NA
659	3.2166	0.0458869613878008	SR2MP	USC00445150.SR2MP	0.56	12	1.58286	3.56688	NA	NA	Shallow GW Signature	-78.4107	38.4638	NA	NA	NA
660	8.4852	0.0174239836009566	SR3UCP	USC00445150.SR3UCP	0.55	11	1.39852	3.56688	NA	NA	Shallow GW Signature	-78.4013	38.4579	NA	NA	NA
661	8.4852	0.0174239836009566	SR4UCP	USC00445150.SR4UCP	0.63	10	1.92041	3.56688	NA	NA	Shallow GW Signature	-78.4002	38.4578	NA	NA	NA
662	8.4852	0.0174239836009566	SR5MP	USC00445150.SR5MP	0.57	12	1.66733	3.56688	NA	NA	Shallow GW Signature	-78.399	38.4585	NA	NA	NA
663	8.4852	0.0174239836009566	SR6MP	USC00445150.SR6MP	0.58	10	1.65614	3.54569	NA	NA	Shallow GW Signature	-78.3868	38.4585	NA	NA	NA
664	8.4852	0.0174239836009566	SR7MP	USC00445150.SR7MP	0.6	10	1.71431	3.54569	NA	NA	Shallow GW Signature	-78.3789	38.4535	NA	NA	NA
665	1.9584	0	SR8UCP	USC00445150.SR8UCP	0.65	16	1.6689	3.54569	NA	NA	Shallow GW Signature	-78.3756	38.4459	NA	NA	NA
666	10.773	0.0601092896174863	SR9MP	USC00445150.SR9MP	0.63	11	1.72311	3.56688	NA	NA	Shallow GW Signature	-78.3709	38.4446	NA	NA	NA
667	911.871	45.7947184853	02054750	USC00447278.02054750	0.87	3	1.91104	3.76972	NA	NA	Atmospheric Signature	-80.0079	37.2716	NA	NA	NA
668	1011.2823	30.710962633	02055080	USC00447278.02055080	0.89	4	1.96382	3.76972	NA	NA	Atmospheric Signature	-79.9154	37.2642	NA	NA	NA
669	650.1285	0.622690861533431	02042500	USW00013740.02042500	0.97	0	2.72275	4.43661	17	1.8	Atmospheric Signature	-77.0608	37.4363	310.482963219986	8.7919	0.61272412679232
670	26.0559	0.0525715864736969	HUR10MP	USC00447985.HUR10MP	0.65	6	1.60624	4.20496	NA	NA	Atmospheric Signature	-78.3031	38.5791	NA	NA	NA
671	26.0559	0.0525715864736969	HUR13MP	USC00447985.HUR13MP	0.62	7	1.83557	4.2364	NA	NA	Deep GW Signature	-78.2994	38.5773	NA	NA	NA
672	NA	NA	HZR1MP	USC00447985.HZR1MP	0.64	6	1.60964	4.28316	NA	NA	Deep GW Signature	-78.2987	38.6244	NA	NA	NA
673	NA	NA	HZR2UCP	USC00447985.HZR2UCP	0.63	6	1.47112	4.20496	NA	NA	Deep GW Signature	-78.2961	38.6254	NA	NA	NA
674	NA	NA	HZR3LCP	USC00447985.HZR3LCP	0.63	6	1.67642	4.28316	NA	NA	Deep GW Signature	-78.2948	38.6261	NA	NA	NA
675	41.3469	0.124311617074073	HZR4MP	USC00447985.HZR4MP	0.65	7	1.64299	4.28316	NA	NA	Atmospheric Signature	-78.2948	38.6303	NA	NA	NA
676	41.3469	0.124311617074073	HZR5MP	USC00447985.HZR5MP	0.64	5	1.7275	4.24328	NA	NA	Deep GW Signature	-78.2813	38.6351	NA	NA	NA
677	41.3469	0.124311617074073	HZR6MP	USC00447985.HZR6MP	0.67	4	1.77434	4.29467	NA	NA	Atmospheric Signature	-78.2717	38.6283	NA	NA	NA
678	41.3469	0.124311617074073	HZR8UCP	USC00447985.HZR8UCP	0.65	8	1.55402	4.29467	NA	NA	Atmospheric Signature	-78.264	38.6159	NA	NA	NA
679	NA	NA	PIR1MP	USC00447985.PIR1MP	0.57	7	1.72408	4.27981	NA	NA	Deep GW Signature	-78.2808	38.7505	NA	NA	NA
680	19.3221	0.0496529880292515	PIR2UCP	USC00447985.PIR2UCP	0.63	5	1.67027	4.29467	NA	NA	Deep GW Signature	-78.2803	38.7454	NA	NA	NA
681	19.3221	0.0496529880292515	PIR3LCP	USC00447985.PIR3LCP	0.62	7	1.68244	4.27981	NA	NA	Deep GW Signature	-78.282	38.7449	NA	NA	NA
682	19.3221	0.0496529880292515	PIR4MP	USC00447985.PIR4MP	0.61	8	1.60421	4.27981	NA	NA	Deep GW Signature	-78.2894	38.7377	NA	NA	NA
683	19.3221	0.0496529880292515	PIR5MP	USC00447985.PIR5MP	0.6	8	1.61868	4.27981	NA	NA	Deep GW Signature	-78.2914	38.7278	NA	NA	NA
684	19.3221	0.0496529880292515	PIR6MP	USC00447985.PIR6MP	0.65	9	1.7942	4.27981	NA	NA	Atmospheric Signature	-78.2808	38.7197	NA	NA	NA
685	19.3221	0.0496529880292515	PIR7MP	USC00447985.PIR7MP	0.63	10	1.43942	4.27981	NA	NA	Shallow GW Signature	-78.2772	38.7117	NA	NA	NA
686	19.3221	0.0496529880292515	PIR8MP	USC00447985.PIR8MP	0.63	9	1.44894	4.29467	NA	NA	Deep GW Signature	-78.2684	38.7033	NA	NA	NA
687	29.3409	0.0484954449250023	THO2MP	USC00447985.THO2MP	0.64	7	1.63899	4.2364	NA	NA	Deep GW Signature	-78.2913	38.7033	NA	NA	NA
688	29.3409	0.0484954449250023	THO3MP	USC00447985.THO3MP	0.65	6	1.70799	4.2364	NA	NA	Atmospheric Signature	-78.2796	38.6951	NA	NA	NA
689	14.6538	3.85297549591599	01645704	USC00448737.01645704	0.81	0	2.30136	4.71783	17	3.2	Atmospheric Signature	-77.3324	38.8847	8.20054823039556	0.232214	0.667887881182927
690	7.1937	3.9557625145518	01645762	USC00448737.01645762	0.76	1	2.21446	4.71783	19	3.4	Atmospheric Signature	-77.3383	38.9089	2.85235947258848	0.0807698	0.727279146531927
691	10.4121	20.8165137614679	0165389205	USC00448737.0165389205	0.87	1	2.43642	4.34821	NA	NA	Atmospheric Signature	-77.2864	38.8662	5.1756634746922	0.146558	0.634986992734828
692	62.2764	21.6369130636913	01654000	USC00448737.01654000	0.87	0	2.4514	4.71957	22	3.1	Atmospheric Signature	-77.2283	38.8129	32.0158677098151	0.906588	0.596549214533972
693	9.9162	15.549940310386	01654500	USC00448737.01654500	0.83	0	2.31173	4.71783	NA	NA	Atmospheric Signature	-77.235	38.8109	5.27574600971548	0.149392	0.581068822465567
694	NA	NA	MR0MP	USC00448941.MR0MP	0.35	19	1.65831	4.50914	NA	NA	Shallow GW Signature	-78.77	38.1801	NA	NA	NA
695	NA	NA	MR1MP	USC00448941.MR1MP	0.52	12	1.55124	4.50914	NA	NA	Shallow GW Signature	-78.7733	38.1786	NA	NA	NA
696	NA	NA	MR3UCP	USC00448941.MR3UCP	0.45	15	1.06173	4.30025	NA	NA	Shallow GW Signature	-78.7914	38.1728	NA	NA	NA
697	NA	NA	MR4LCP	USC00448941.MR4LCP	0.56	9	1.53348	4.30025	NA	NA	Deep GW Signature	-78.7918	38.1723	NA	NA	NA
698	NA	NA	MR6LCP	USC00448941.MR6LCP	0.58	9	1.43763	4.30025	NA	NA	Deep GW Signature	-78.7979	38.1628	NA	NA	NA
699	NA	NA	MR7MP	USC00448941.MR7MP	0.63	9	1.48163	4.30025	NA	NA	Deep GW Signature	-78.8115	38.1588	NA	NA	NA
700	2.5794	0.0331472435450105	PAR1MP	USC00448941.PAR1MP	0.5	11	1.67754	4.30025	NA	NA	Shallow GW Signature	-78.7505	38.2147	NA	NA	NA
701	2.5794	0.0331472435450105	PAR2MP	USC00448941.PAR2MP	0.54	13	1.51184	4.30025	NA	NA	Shallow GW Signature	-78.7561	38.2074	NA	NA	NA
702	15.435	0.170750490058807	PAR3MP	USC00448941.PAR3MP	0.58	14	1.16491	4.30025	NA	NA	Shallow GW Signature	-78.7652	38.2003	NA	NA	NA
703	15.435	0.170750490058807	PAR4UCP	USC00448941.PAR4UCP	0.6	10	1.58966	4.30025	NA	NA	Shallow GW Signature	-78.7678	38.1968	NA	NA	NA
704	15.435	0.170750490058807	PAR6MP	USC00448941.PAR6MP	0.65	9	1.55576	4.56726	NA	NA	Atmospheric Signature	-78.7821	38.1943	NA	NA	NA
705	15.435	0.170750490058807	PAR7UCP	USC00448941.PAR7UCP	0.63	11	1.23371	4.30025	NA	NA	Shallow GW Signature	-78.7884	38.1981	NA	NA	NA
706	150.2388	0.926829268292683	WashingtonCoast_98	USC00450008.WashingtonCoast_98	0.85	0	1.28734	2.57234	NA	NA	Atmospheric Signature	-123.788	47.1095	NA	NA	NA
707	64330.0191	1.18270944741533	12398600	USC00450844.12398600	0.87	16	1.6073	3.53007	NA	NA	Shallow GW Signature	-117.354	48.9988	26740.1657458564	757.197	0.777024259329158
708	1061.1405	9.87347649448636	12098700	USC00450945.12098700	0.75	4	1.45984	2.87517	NA	NA	Atmospheric Signature	-122.003	47.1698	NA	NA	NA
709	6.5142	7.20666666666667	WashingtonCoast_25384	USC00450945.WashingtonCoast_25384	0.44	0	0.859667	3.03504	NA	NA	Deep GW Signature	-122.067	47.2882	NA	NA	NA
710	78.7239	4.7757854179016	WashingtonCoast_25391	USC00454486.WashingtonCoast_25391	0.61	0	1.22992	2.69318	NA	NA	Deep GW Signature	-122.058	47.2743	NA	NA	NA
711	12.051	5.65280059746079	WashingtonCoast_25395	USC00450945.WashingtonCoast_25395	0.57	0	1.09318	3.01215	NA	NA	Deep GW Signature	-122.023	47.221	NA	NA	NA
712	220155.8301	1.89544850899433	12450650	USC00451350.12450650	0.61	40	0.779808	3.47399	NA	NA	Shallow GW Signature	-119.864	47.9476	NA	NA	NA
713	1114.5825	1.63037353449059	UpperColumbia-Yakima_238	USC00451395.UpperColumbia-Yakima_238	0.76	1	1.91401	3.94127	NA	NA	Atmospheric Signature	-117.82	48.3199	NA	NA	NA
714	20485.4211	0.698976915005247	12447302	USC00451400.12447302	0.8	9	2.47659	3.85126	NA	NA	Atmospheric Signature	-119.712	48.2077	NA	NA	NA
715	1542.7278	1.4285510959294	12210700	USC00451484.12210700	0.67	9	1.37807	2.94044	7	36.2	Atmospheric Signature	-122.294	48.8418	3468.09046961326	98.2054	0.721601495713692
716	35.8569	2.1309239686328	12210900	USC00451484.12210900	0.85	8	1.70777	2.83399	9	14.9	Atmospheric Signature	-122.339	48.8326	22.0654800280308	0.624825	0.513039330755081
717	110.8134	13.1568738656987	12212050	USC00451484.12212050	0.67	1	1.28912	2.94044	NA	NA	Atmospheric Signature	-122.479	48.9387	73.5321546961326	2.0822	0.77423872667171
718	1542.7278	1.4285510959294	WashingtonCoast_5069	USW00024217.WashingtonCoast_5069	0.76	4	1.45176	2.89583	NA	NA	Atmospheric Signature	-122.294	48.8419	NA	NA	NA
719	196.8534	0.74296411050865	UpperColumbia-Yakima_201	USC00451504.UpperColumbia-Yakima_201	0.72	18	1.85173	3.78324	NA	NA	Shallow GW Signature	-120.766	47.086	NA	NA	NA
720	147.429	0.493478260869565	12056500	USC00451939.12056500	0.6	22	1.18117	2.66143	4	53.1	Shallow GW Signature	-123.33	47.5143	642.095844875346	18.1821	0.741401119492361
721	NA	NA	12187500	USC00451992.12187500	0.56	18	1.54287	3.0919	NA	NA	Shallow GW Signature	-121.585	48.2498	NA	NA	NA
722	526.5306	4.12866074366568	UpperColumbia-Yakima_1426	USC00452384.UpperColumbia-Yakima_1426	0.62	32	1.53538	3.56345	NA	NA	Shallow GW Signature	-121.073	47.2453	NA	NA	NA
723	4115.0259	0.357597742845627	UpperColumbia-Yakima_1513	USC00452505.UpperColumbia-Yakima_1513	0.59	13	1.52339	4.03774	NA	NA	Shallow GW Signature	-120.48	46.8636	NA	NA	NA
724	64.575	0.387600806451613	UpperColumbia-Yakima_227	USC00452563.UpperColumbia-Yakima_227	0.46	8	1.48727	4.12793	NA	NA	Deep GW Signature	-120.343	47.686	NA	NA	NA
725	57.9186	1.00275330396476	UpperColumbia-Yakima_229	USC00452563.UpperColumbia-Yakima_229	0.39	12	1.06285	4.17443	NA	NA	Shallow GW Signature	-120.398	47.7465	NA	NA	NA
726	NA	NA	454249120423500	USC00453222.454249120423500	0.84	23	1.0512	3.95253	NA	NA	Shallow GW Signature	-120.711	45.7135	NA	NA	NA
727	242771.859	1.4526466125145	13352600	USC00453546.13352600	0.74	26	1.09111	4.18546	NA	NA	Shallow GW Signature	-118.549	46.5537	NA	NA	NA
728	243457.902	0.597801228604539	13353010	USC00453883.13353010	0.77	22	1.11774	3.66128	NA	NA	Shallow GW Signature	-118.94	46.2422	NA	NA	NA
729	46.9512	20.5736658487962	WashingtonCoast_25353	USC00454169.WashingtonCoast_25353	0.52	3	1.10477	2.96936	NA	NA	Deep GW Signature	-122.129	47.3403	NA	NA	NA
730	12.4758	2.27274764679516	WashingtonCoast_25358	USC00454169.WashingtonCoast_25358	0.56	3	1.20865	2.96936	NA	NA	Deep GW Signature	-122.469	47.4033	NA	NA	NA
731	27.1206	41.1371077762619	WashingtonCoast_25385	USC00454169.WashingtonCoast_25385	0.93	0	1.5722	2.96936	NA	NA	Atmospheric Signature	-122.249	47.3677	NA	NA	NA
732	211.0851	16.1764963823723	WashingtonCoast_25413	USC00454169.WashingtonCoast_25413	0.63	0	1.1727	2.96936	NA	NA	Deep GW Signature	-122.166	47.3125	NA	NA	NA
733	12.9942	18.3644100580271	WashingtonCoast_25415	USC00454169.WashingtonCoast_25415	0.63	0	1.36111	2.96936	NA	NA	Deep GW Signature	-122.156	47.3329	NA	NA	NA
734	20.079	33.1730569948187	WashingtonCoast_25416	USC00454169.WashingtonCoast_25416	0.89	5	1.58437	2.96936	NA	NA	Atmospheric Signature	-122.125	47.3583	NA	NA	NA
735	48.5406	20.7282746926664	WashingtonCoast_25417	USC00454169.WashingtonCoast_25417	0.7	0	1.27817	2.70731	NA	NA	Atmospheric Signature	-122.134	47.3436	NA	NA	NA
736	457.1307	44.844927744971	WashingtonCoast_5052	USC00454169.WashingtonCoast_5052	0.67	7	1.24355	3.04517	NA	NA	Atmospheric Signature	-122.203	47.4826	NA	NA	NA
737	87.8571	14.8607981220657	WashingtonCoast_25336	USC00454486.WashingtonCoast_25336	0.63	0	1.18802	2.92934	NA	NA	Deep GW Signature	-122.108	47.3125	NA	NA	NA
738	4.806	0.320224719101124	WashingtonCoast_25369	USC00454486.WashingtonCoast_25369	0.65	17	1.38549	2.72521	NA	NA	Shallow GW Signature	-121.92	47.4164	NA	NA	NA
739	10.7244	5.44872440416247	WashingtonCoast_25401	USC00454486.WashingtonCoast_25401	0.52	0	1.13966	2.96971	NA	NA	Deep GW Signature	-121.953	47.5841	NA	NA	NA
740	350.9937	1.58262350936968	WashingtonCoast_5051	USC00454486.WashingtonCoast_5051	0.52	8	0.943078	2.96971	NA	NA	Deep GW Signature	-121.984	47.3794	NA	NA	NA
741	212.1921	14.0215942415356	UpperColumbia-Yakima_214	USC00459074.UpperColumbia-Yakima_214	0.57	12	1.88525	3.57576	NA	NA	Shallow GW Signature	-120.476	47.521	NA	NA	NA
742	347.8302	3.34018987341772	UpperColumbia-Yakima_216	USR0000WDRY.UpperColumbia-Yakima_216	0.58	9	2.01678	4.41882	NA	NA	Deep GW Signature	-120.602	47.5528	NA	NA	NA
743	NA	NA	12101100	USC00458278.12101100	0.51	11	1.77107	2.6371	NA	NA	Shallow GW Signature	-122.228	47.2382	642.095844875346	18.1821	0.557877354545104
744	1255.7241	28.5942004118051	12101102	USC00458278.12101102	0.78	7	1.43849	2.58527	NA	NA	Atmospheric Signature	-122.236	47.2356	NA	NA	NA
745	4649.9103	0.920816106417401	12450480	USC00455326.12450480	0.62	12	2.20544	3.76353	NA	NA	Shallow GW Signature	-119.927	48.0513	NA	NA	NA
746	21.681	9.43371034951952	WashingtonCoast_25248	USC00455525.WashingtonCoast_25248	0.96	0	1.60146	2.84072	NA	NA	Atmospheric Signature	-122.062	47.7447	NA	NA	NA
747	25.2117	13.773595505618	WashingtonCoast_25254	USC00455525.WashingtonCoast_25254	0.87	0	1.46709	2.84072	NA	NA	Atmospheric Signature	-122.084	47.7428	NA	NA	NA
748	50.3343	2.416522040958	WashingtonCoast_25259	USC00455525.WashingtonCoast_25259	0.75	6	1.43794	2.84072	NA	NA	Atmospheric Signature	-121.941	47.7426	NA	NA	NA
749	33.4134	28.283064129218	WashingtonCoast_25361	USC00455525.WashingtonCoast_25361	0.66	0	1.29392	2.93252	NA	NA	Atmospheric Signature	-122.145	47.796	NA	NA	NA
750	3067.4502	2.53793626707132	12178000	USC00455840.12178000	0.39	38	0.687491	3.22136	NA	NA	Shallow GW Signature	-121.246	48.6718	4821.08088235294	136.518	0.89963013795491
751	72.6165	0.215759607944287	12178100	USC00455840.12178100	0.46	18	0.977747	3.00188	3	58.3	Shallow GW Signature	-121.248	48.6601	171.413242009132	4.85388	0.71214926862519
752	3067.4502	2.53793626707132	WashingtonCoast_5060	USC00455840.WashingtonCoast_5060	0.42	37	0.546837	3.19543	NA	NA	Shallow GW Signature	-121.246	48.6718	NA	NA	NA
753	72.6165	0.215759607944287	WashingtonCoast_5061	USC00455840.WashingtonCoast_5061	0.42	28	0.729306	3.19543	NA	NA	Shallow GW Signature	-121.247	48.6603	NA	NA	NA
754	20213.6283	16.7755102040816	UpperColumbia-Yakima_5078	USC00456123.UpperColumbia-Yakima_5078	0.85	6	2.90706	3.7556	NA	NA	Atmospheric Signature	-119.704	48.2811	NA	NA	NA
755	994.9383	2.70804953560372	UpperColumbia-Yakima_208	USC00456534.UpperColumbia-Yakima_208	0.64	32	1.53228	3.7186	NA	NA	Shallow GW Signature	-120.715	47.8102	NA	NA	NA
756	125.0325	5.21090047393365	UpperColumbia-Yakima_218	USC00456534.UpperColumbia-Yakima_218	0.48	17	1.56483	3.658	NA	NA	Shallow GW Signature	-120.73	47.68	NA	NA	NA
757	282.0501	2.4086402266289	UpperColumbia-Yakima_219	USC00456534.UpperColumbia-Yakima_219	0.54	18	2.24754	3.7186	NA	NA	Shallow GW Signature	-120.716	47.8	NA	NA	NA
758	403.587	0.704090009174755	UpperColumbia-Yakima_220	USC00456534.UpperColumbia-Yakima_220	0.39	18	1.57822	3.7186	NA	NA	Shallow GW Signature	-120.871	47.8746	NA	NA	NA
759	13498.3701	4.08902496467263	UpperColumbia-Yakima_1523	USC00456768.UpperColumbia-Yakima_1523	0.75	7	1.80341	4.05741	NA	NA	Atmospheric Signature	-119.918	46.2164	NA	NA	NA
760	231057.4752	1.69989274701703	13343595	USC00456789.13343595	0.79	19	1.20999	4.15431	NA	NA	Shallow GW Signature	-117.442	46.6661	NA	NA	NA
761	218.7711	0	WashingtonCoast_25166	USC00457185.WashingtonCoast_25166	0.37	13	1.28598	3.13465	NA	NA	Shallow GW Signature	-120.913	48.7085	NA	NA	NA
762	8035.1334	36.5229403058707	12200500	USC00457507.12200500	0.74	20	1.0181	2.65811	NA	NA	Shallow GW Signature	-122.335	48.4448	17396.2482566248	492.607	0.833450474229915
763	2442.0411	1.02186421173763	UpperColumbia-Yakima_1475	USC00457522.UpperColumbia-Yakima_1475	0.6	19	1.90588	3.74381	NA	NA	Shallow GW Signature	-120.768	46.7455	NA	NA	NA
764	34.7121	0.735020468924451	12137290	USC00458034.12137290	0.7	18	1.55832	3.04978	4	53.3	Shallow GW Signature	-121.627	47.9473	136.852299723757	3.87523	0.619919744120176
765	199.476	0.126663804207815	WashingtonCoast_5054	USC00458034.WashingtonCoast_5054	0.59	20	1.14012	3.18479	NA	NA	Shallow GW Signature	-121.797	47.9591	NA	NA	NA
766	1229.4333	12.2257960499798	12100490	USC00458278.12100490	0.78	7	1.56738	2.6371	NA	NA	Atmospheric Signature	-122.208	47.2748	1631.36395027624	46.1951	0.774505956060179
767	87.3954	1.21092102179517	12147470	USC00458508.12147470	0.44	13	0.797175	3.64859	NA	NA	Shallow GW Signature	-121.743	47.7197	314.631862068966	8.90938	0.738984521846439
768	104.5368	0.753145973154362	12147500	USC00458508.12147500	0.43	9	0.910136	3.61528	11	34.7	Deep GW Signature	-121.789	47.7123	311.959561128527	8.83371	0.773458591225173
769	51.8643	1.32262773722628	12148000	USC00458508.12148000	0.52	16	1.31016	3.60891	14	43	Shallow GW Signature	-121.713	47.6893	86.0985497237569	2.43804	0.912683037383313
770	23.355	5.14861540402447	WashingtonCoast_25351	USC00458508.WashingtonCoast_25351	0.62	0	1.26102	3.32454	NA	NA	Deep GW Signature	-121.9	47.6939	NA	NA	NA
771	76.5315	0.852473065621939	WashingtonCoast_5059	USC00458508.WashingtonCoast_5059	0.57	4	0.983797	3.1249	NA	NA	Deep GW Signature	-121.787	47.6967	NA	NA	NA
772	9420.039	2.85587882423515	UpperColumbia-Yakima_1484	USC00458959.UpperColumbia-Yakima_1484	0.65	13	1.8349	4.07419	NA	NA	Shallow GW Signature	-120.453	46.5057	NA	NA	NA
773	3373.0848	7.69631755141081	12462500	USC00459074.12462500	0.61	16	2.09643	3.22418	8	40.8	Shallow GW Signature	-120.425	47.4993	3463.86842105263	98.0858	0.826083496279876
774	85.8285	2.90198626322629	UpperColumbia-Yakima_204	USC00459074.UpperColumbia-Yakima_204	0.56	10	1.79836	3.5868	NA	NA	Shallow GW Signature	-120.265	47.3642	NA	NA	NA
775	3297.8241	7.18406524467	03183500	USC00460102.03183500	0.93	2	2.48433	4.64412	13	18.1	Atmospheric Signature	-80.6415	37.7243	2406.76132596685	68.1519	0.610516575274065
776	159.7824	0.260391198044	03067510	USC00460509.03067510	0.77	5	2.44564	5.14096	4	17.4	Atmospheric Signature	-79.8698	38.6171	190.425031141869	5.39224	0.56415001564377
777	1749.267	0.283816425120773	01611500	USC00461324.01611500	0.96	1	2.41276	4.56186	13	15.6	Atmospheric Signature	-78.3097	39.5823	664.113393476752	18.8056	0.670013129215314
778	225.6489	4.34239704329	03066000	USC00462211.03066000	0.87	0	2.59773	5.72854	10	8.8	Atmospheric Signature	-79.4684	39.1271	228.110615916955	6.45937	0.58494216593988
779	6706.0845	21.4085106383	03062445	USC00466212.03062445	0.98	9	2.18318	4.20043	NA	NA	Atmospheric Signature	-79.9695	39.6198	NA	NA	NA
780	1852.5555	0.571159283695	03069500	USC00466867.03069500	0.87	5	2.6925	5.06766	7	18.7	Atmospheric Signature	-79.6755	39.1216	2277.10209205021	64.4804	0.57083785071988
781	3793.6683	0.212539610683567	01608500	USC00467730.01608500	0.95	1	2.55237	4.63871	21	20.9	Atmospheric Signature	-78.6542	39.447	1519.73435114504	43.0341	0.653770595512975
782	2223.3312	3.25807525808	03200500	USC00467852.03200500	0.85	3	2.50235	5.0768	17	29	Atmospheric Signature	-81.8415	38.339	1357.6229281768	38.4436	0.676178701570207
783	409.1202	0.666440677966	053416972	USC00470486.053416972	0.59	0	2.27461	5.5255	NA	NA	Deep GW Signature	-92.4363	45.12	63.9365650969529	1.81048	0.861082022053555
784	9.8775	0.35510978585	05364422	USC00470904.05364422	0.49	0	1.92356	5.3353	NA	NA	Deep GW Signature	-91.5382	45.1104	1.50089285714286	0.0425006	0.582074334759726
785	63.216	0.381534039878	053674967	USC00470904.053674967	0.57	0	1.93158	5.28293	NA	NA	Deep GW Signature	-91.6511	45.0994	19.8758071278826	0.56282	0.870100553757264
786	27.0279	0.687830687831	04084927	USC00471064.04084927	0.63	3	2.98051	4.90941	NA	NA	Deep GW Signature	-88.1918	44.2993	5.78405673758865	0.163786	0.378680297110275
787	1.1952	11.0711678832	05406457	USC00471416.05406457	0.36	1	1.31867	4.72579	NA	NA	Deep GW Signature	-89.6408	43.1097	12.9841752224504	0.367671	0.89746185637492
788	28.8342	5.97423862024	05406469	USC00471416.05406469	0.52	2	1.53423	5.02223	NA	NA	Deep GW Signature	-89.635	43.1253	3.59466392318244	0.10179	0.878474475158355
789	32.8626	2.30012741805	05427927	USC00471416.05427927	0.5	3	1.71707	5.02223	NA	NA	Deep GW Signature	-89.4719	43.1451	6.6533926128591	0.188403	0.849790058193984
790	49.4712	32.3597057118	05427948	USC00471416.05427948	0.77	1	1.7823	5.02223	16	2.8	Atmospheric Signature	-89.5117	43.1033	9.98569083447332	0.282763	0.668433826238583
791	55.4994	17.9072727273	05435943	USC00471416.05435943	0.46	5	1.55601	5.11264	16	3.2	Deep GW Signature	-89.5394	42.9769	22.8803314917127	0.647899	0.857109124497046
792	217.1115	0.543925233645	05435950	USC00471416.05435950	0.56	0	1.79477	5.11264	NA	NA	Deep GW Signature	-89.5442	42.9492	97.8283344851417	2.77019	0.814716596143542
793	372.8727	0.102934637617	04063700	USC00472826.04063700	0.85	0	2.31674	5.09835	4	1.6	Atmospheric Signature	-88.4636	45.7636	166.492162773173	4.71453	0.731173313714874
794	89.5995	33.7424252383	04087030	USC00473058.04087030	0.78	0	2.54808	5.24874	15	1.5	Atmospheric Signature	-88.1039	43.1728	30.0070584095707	0.849705	0.654100022463055
795	21.2823	5.07030371204	04087050	USC00473058.04087050	0.65	1	2.2902	5.01615	14	1.6	Atmospheric Signature	-88.0384	43.2067	7.42853988603989	0.210353	0.652617497606932
796	66.1284	9.36391042205	05406479	USC00475189.05406479	0.44	4	1.32258	4.83156	NA	NA	Deep GW Signature	-89.6642	43.1147	33.4397045244691	0.946907	0.882294999351714
797	101.4228	1.12068965517	05406497	USC00475189.05406497	0.44	0	1.36592	4.61435	NA	NA	Deep GW Signature	-89.7097	43.125	NA	NA	NA
798	114.3378	1.68434343434	05406500	USC00475189.05406500	0.46	0	1.43699	4.61435	13	7.4	Deep GW Signature	-89.7322	43.1342	52.962602739726	1.49973	0.925431735155363
799	187.5564	0.455102040816	04026561	USC00475286.04026561	0.87	0	2.27264	4.6268	NA	NA	Atmospheric Signature	-90.59	46.3947	113.814728506787	3.22287	0.635141707072212
800	483.2334	0.236872542216	05394500	USC00475364.05394500	0.69	1	1.87545	5.10045	8	1.9	Atmospheric Signature	-89.6497	45.2358	234.780525502318	6.64824	0.778936014756119
801	50.7312	39.9757450409	04087088	USC00475474.04087088	0.76	1	2.51412	5.00155	20	1.8	Atmospheric Signature	-88.0461	43.0547	18.1386907289455	0.513631	0.638909774309893
802	27.7407	47.0828277585	04087119	USC00475474.04087119	0.71	4	1.78783	4.31705	24	1.2	Atmospheric Signature	-88.0051	43.0438	14.1328910614525	0.400199	0.586857056895304
803	358.0668	56.9368218299	04087120	USC00475474.04087120	0.83	1	2.81022	5.12176	21	1.6	Atmospheric Signature	-87.9997	43.0456	118.991092198582	3.36945	0.614806479458312
804	358.0668	56.9368218299	04087142	USC00475474.04087142	0.81	5	2.8175	5.00155	21	1.6	Atmospheric Signature	-87.9343	43.0339	141.298904109589	4.00114	0.589692452382386
805	2239.6752	58.2863849765	04087170	USC00475474.04087170	0.69	3	2.47472	5.26292	24	2	Atmospheric Signature	-87.8983	43.0244	NA	NA	NA
806	31.6422	0.185432793807	05357206	USC00475516.05357206	0.65	0	1.77178	5.18407	NA	NA	Atmospheric Signature	-89.6078	46.0328	5.30027624309392	0.150087	0.894080165100874
807	43.4952	2.43965517241	05357215	USC00475516.05357215	0.82	0	2.36322	5.62289	NA	NA	Atmospheric Signature	-89.6528	46.0239	13.7448430813124	0.389211	0.866576040255445
808	15.8067	0.180528999363	05357230	USC00475516.05357230	0.64	0	1.86598	5.29574	NA	NA	Deep GW Signature	-89.6672	46.0786	3.57970170454545	0.101366	0.873664504202523
809	112.8519	1.60891089109	05357245	USC00475516.05357245	0.89	12	2.50135	5.19147	NA	NA	Shallow GW Signature	-89.7056	46.0356	51.25573012939	1.4514	0.955775690400122
810	2486.9007	2.08620689655	04071765	USC00476208.04071765	0.92	1	2.33431	4.68917	19	1.8	Atmospheric Signature	-87.9839	44.8606	935.135662898253	26.4801	0.785175834442616
811	2882.7828	10.6441499677	04069500	USC00476510.04069500	0.97	2	2.05748	4.68241	10	1.8	Atmospheric Signature	-87.7444	45.0475	1159.84226491405	32.8431	0.742155790729632
812	10.5795	57.4480594934	040871475	USC00477964.040871475	0.61	17	1.32228	4.39677	NA	NA	Shallow GW Signature	-87.9069	42.9567	3.07098562628337	0.0869606	0.584961978451925
813	8.8911	0.563669281835	05382255	USC00477997.05382255	0.5	2	1.52043	5.1463	8	4.6	Deep GW Signature	-90.6572	43.9939	2.2819944598338	0.0646189	0.948765995806085
814	14.3208	8.87535612536	05382257	USC00477997.05382257	0.48	4	1.98674	5.1463	7	4.4	Deep GW Signature	-90.6811	44.0006	3.30156971375808	0.09349	0.672221419845661
815	159.4017	1.03596889177	05382267	USC00477997.05382267	0.5	0	1.67928	5.1463	10	4.6	Deep GW Signature	-90.7244	44.0003	91.0375807940905	2.5779	0.917408329937572
816	100.2114	4.44327784891	05382284	USC00477997.05382284	0.52	0	1.77229	5.1463	NA	NA	Deep GW Signature	-90.765	43.9672	51.9356417359187	1.47065	0.875057402509327
817	111.9591	0.498814149468	04080798	USC00478171.04080798	0.48	0	1.43095	4.93014	NA	NA	Deep GW Signature	-89.3378	44.5244	34.524	0.977611	0.863112816571446
818	302.3415	0.125506072874	04077630	USC00478190.04077630	0.76	1	2.08983	5.07163	7	1.9	Atmospheric Signature	-88.8443	44.898	168.617029257314	4.7747	0.838759585112207
819	1763.6508	2.34213250518	UpperGreenNorthPlatte_28335	USC00483170.UpperGreenNorthPlatte_28335	0.88	0	2.06094	4.62217	NA	NA	Atmospheric Signature	-109.445	42.1	NA	NA	NA
820	9876.1185	0	09209400	USC00483396.09209400	0.85	3	1.73858	4.597	14	13.3	Atmospheric Signature	-110.163	42.1927	2092.75937031484	59.2603	0.86012834821645
821	9876.1185	0	UpperGreenNorthPlatte_17511	USC00483396.UpperGreenNorthPlatte_17511	0.82	3	1.70303	4.52536	NA	NA	Atmospheric Signature	-110.162	42.1923	NA	NA	NA
822	29.493	0.00756789746719561	13018300	USC00484910.13018300	0.32	12	1.02068	4.59034	3	33.2	Shallow GW Signature	-110.704	43.4522	15.1057836338419	0.427748	0.940090672707993
823	353.7954	5.05235097636177	13018350	USC00484910.13018350	0.65	0	1.8333	4.57551	4	24.7	Atmospheric Signature	-110.797	43.4584	118.105656759348	3.34438	0.927542052145609
824	1020.8421	3.57979462036	UpperGreenNorthPlatte_28336	USC00485105.UpperGreenNorthPlatte_28336	0.91	4	2.00027	4.33002	NA	NA	Atmospheric Signature	-110.537	41.8013	NA	NA	NA
825	110.3796	1.64537087168381	06036805	USC00486845.06036805	0.46	1	2.04921	4.61693	3	8	Deep GW Signature	-110.822	44.4593	65.3275552486188	1.84987	0.93132598714074
826	678.1113	0.0430649854510184	06036905	USC00486845.06036905	0.54	0	2.11516	4.61693	3	7.5	Deep GW Signature	-110.864	44.6202	296.300414364641	8.39029	0.951468505682891
827	279.6732	0.326086956521739	UpperYellowstone-Bighorn_26390	USC00487031.UpperYellowstone-Bighorn_26390	0.5	12	1.63004	4.16475	NA	NA	Shallow GW Signature	-109.967	44.5123	NA	NA	NA
828	1730.5434	0.0348466478063676	06188000	USC00489025.06188000	0.74	12	1.98569	4.62326	5	26.6	Shallow GW Signature	-110.394	44.9282	838.489499192246	23.7434	0.805991253051869
829	242.7471	0.0243867243867	02450250	USR0000ABAN.02450250	0.89	2	2.35782	4.38043	7	10.9	Atmospheric Signature	-87.3989	34.2854	159.016091718001	4.50283	0.576505151427957
830	204.6087	0	Arizona_34329	USR0000APAY.Arizona_34329	0.78	0	1.90884	3.4394	NA	NA	Atmospheric Signature	-111.317	34.315	NA	NA	NA
831	5959.089	0	Arizona_34295	USR0000AROB.Arizona_34295	0.37	7	1.08263	3.38488	NA	NA	Deep GW Signature	-112.758	36.3046	NA	NA	NA
832	203.3946	0.766028309742	07056515	USR0000ASIL.07056515	0.43	12	1.93516	4.7176	7	14.1	Shallow GW Signature	-92.7133	35.94	106.952607788595	3.02856	0.675698496687852
833	626.5647	0.189167974882261	Arizona_34222	USR0000AVER.Arizona_34222	0.64	4	1.57171	3.02135	NA	NA	Deep GW Signature	-111.694	34.5388	NA	NA	NA
834	57.6495	0.374035989717224	CoastalCalifornia_31209	USR0000CARR.CoastalCalifornia_31209	0.41	9	1.09697	3.34637	NA	NA	Deep GW Signature	-121.599	36.0721	NA	NA	NA
835	55.8117	0.150776161794231	Colorado_32496	USR0000CBLU.Colorado_32496	0.92	5	1.1512	3.40198	NA	NA	Atmospheric Signature	-106.67	37.723	NA	NA	NA
836	34.4277	0.261481741573034	CentralCalifornia_30526	USR0000CBOG.CentralCalifornia_30526	0.66	0	2.03226	3.82413	NA	NA	Atmospheric Signature	-121.107	40.5782	NA	NA	NA
837	34.4277	0.261481741573034	CentralCalifornia_30527	USR0000CBOG.CentralCalifornia_30527	0.57	2	1.75622	3.81567	NA	NA	Deep GW Signature	-121.113	40.5768	NA	NA	NA
838	36.8271	0.527035623409669	CentralCalifornia_30528	USR0000CBOG.CentralCalifornia_30528	0.31	9	0.997429	3.81567	NA	NA	Deep GW Signature	-121.151	40.5384	NA	NA	NA
839	73.1475	0.250212585034014	CentralCalifornia_30529	USR0000CBOG.CentralCalifornia_30529	0.68	1	1.89666	3.81567	NA	NA	Atmospheric Signature	-121.109	40.5549	NA	NA	NA
840	53.4555	0.332048957388939	CentralCalifornia_30530	USR0000CBOG.CentralCalifornia_30530	0.62	0	1.92939	3.81567	NA	NA	Deep GW Signature	-121.138	40.5432	NA	NA	NA
841	73.1475	0.250212585034014	CentralCalifornia_30557	USR0000CBOG.CentralCalifornia_30557	0.87	4	2.07008	3.81567	NA	NA	Atmospheric Signature	-121.104	40.5749	NA	NA	NA
842	73.1475	0.250212585034014	CentralCalifornia_30575	USR0000CBOG.CentralCalifornia_30575	0.74	0	2.11811	3.81567	NA	NA	Atmospheric Signature	-121.094	40.5772	NA	NA	NA
843	34.4277	0.261481741573034	CentralCalifornia_30579	USR0000CBOG.CentralCalifornia_30579	0.73	0	2.19445	3.81911	NA	NA	Atmospheric Signature	-121.104	40.5768	NA	NA	NA
844	7.0794	0.150602409638554	CentralCalifornia_30426	USR0000CBVR.CentralCalifornia_30426	0.53	3	1.38638	4.57169	NA	NA	Deep GW Signature	-120.311	38.5996	NA	NA	NA
845	118.9773	0.357985336308575	CentralCalifornia_30436	USR0000CBVR.CentralCalifornia_30436	0.61	0	2.10754	4.57169	NA	NA	Deep GW Signature	-120.438	38.5669	NA	NA	NA
846	391.2813	1.98879103282626	CentralCalifornia_32005	USR0000CCHC.CentralCalifornia_32005	0.81	6	2.06908	3.23516	NA	NA	Atmospheric Signature	-121.709	39.7258	NA	NA	NA
847	385.7715	4.84705390722942	CoastalCalifornia_31945	USR0000CCLV.CoastalCalifornia_31945	0.99	0	1.45096	3.62721	NA	NA	Atmospheric Signature	-121.857	37.5402	NA	NA	NA
848	341.0046	0.215427769985975	11381500	USR0000CCRN.11381500	0.84	4	1.93055	3.10233	6	27	Atmospheric Signature	-122.024	40.0546	212.845945945946	6.02713	0.895649200750852
849	341.0046	0.215427769985975	CentralCalifornia_32001	USR0000CCRN.CentralCalifornia_32001	0.77	4	2.16253	3.33311	NA	NA	Atmospheric Signature	-122.024	40.0547	NA	NA	NA
850	542.574	0	CentralCalifornia_32002	USR0000CCRN.CentralCalifornia_32002	0.87	3	2.2076	3.33311	NA	NA	Atmospheric Signature	-121.948	40.0144	NA	NA	NA
851	498.2247	2.05849889624724	CentralCalifornia_32045	USR0000CCRN.CentralCalifornia_32045	0.43	2	2.04062	3.47678	NA	NA	Deep GW Signature	-122.117	40.1031	NA	NA	NA
852	564.0039	1.75681341719078	CentralCalifornia_32057	USR0000CCRN.CentralCalifornia_32057	0.86	2	1.81411	3.03033	NA	NA	Atmospheric Signature	-122.053	39.9471	NA	NA	NA
853	43000.6383	0	UpperGreenNorthPlatte_28510	USR0000DIAM.UpperGreenNorthPlatte_28510	0.65	8	1.98062	4.32474	NA	NA	Atmospheric Signature	-108.985	40.5298	NA	NA	NA
854	21154.7232	0	UpperGreenNorthPlatte_28515	USR0000CDIN.UpperGreenNorthPlatte_28515	0.8	6	2.11757	4.24105	NA	NA	Atmospheric Signature	-108.974	40.5283	NA	NA	NA
855	184.005	0.232994526974199	11468900	USR0000CEEC.11468900	1.01	3	2.09394	2.69139	6	28.3	Atmospheric Signature	-123.991	40.1393	246.251504747991	6.97307	0.736779287059579
856	1311.3405	0.418960244648	09306200	USR0000CERN.09306200	0.64	0	1.68331	4.51022	9	19	Deep GW Signature	-108.298	39.9211	19.7977	0.560608	0.796130273729042
857	1311.3405	0.418960244648	Colorado_33365	USR0000CERN.Colorado_33365	0.64	0	1.68311	4.51022	NA	NA	Deep GW Signature	-108.298	39.9211	NA	NA	NA
858	251.3952	0.557801536919479	11204100	USR0000CFOU.11204100	0.78	8	2.225	3.37475	8	34.4	Atmospheric Signature	-118.813	36.0241	42.720431211499	1.20971	0.811206823843935
859	251.3952	0.557801536919479	CentralCalifornia_31957	USR0000CFOU.CentralCalifornia_31957	0.81	5	2.27116	3.37475	NA	NA	Atmospheric Signature	-118.813	36.0241	NA	NA	NA
860	9.3807	25.1879497266	07105815	USW00093037.07105815	0.54	2	1.52541	4.62826	NA	NA	Deep GW Signature	-104.768	38.7297	42.720431211499	1.20971	0.872251347026454
861	14.8887	1.51411290323	07105820	USR0000CFTC.07105820	0.66	8	1.60734	5.04492	NA	NA	Atmospheric Signature	-104.729	38.7186	42.720431211499	1.20971	0.705021013046887
862	3987.4617	0.501802687643396	CentralCalifornia_31991	USR0000CGSP.CentralCalifornia_31991	0.12	30	0.714694	3.57068	NA	NA	Shallow GW Signature	-120.443	37.6664	NA	NA	NA
863	2540.6991	0.326673326673327	CentralCalifornia_31995	USR0000CGSP.CentralCalifornia_31995	0.16	20	0.710655	3.58237	NA	NA	Shallow GW Signature	-120.638	37.8516	NA	NA	NA
864	23.8563	0.0333909490886	Colorado_32889	USR0000CGYP.Colorado_32889	0.45	6	1.3255	3.97968	NA	NA	Deep GW Signature	-107.038	39.8544	NA	NA	NA
865	7392.1302	1.73776857364742	11530000	USR0000CHOO.11530000	0.96	5	1.99693	2.98511	15	34.6	Atmospheric Signature	-123.674	41.0499	3056.15605749487	86.5407	0.824455002418608
866	33.2721	0.0420081690065	Colorado_33245	USR0000CHUM.Colorado_33245	0.71	2	1.03779	3.71812	NA	NA	Atmospheric Signature	-107.259	38.2317	NA	NA	NA
867	22.932	0.0368803837623	Colorado_33247	USR0000CHUM.Colorado_33247	0.67	9	0.928851	3.80848	NA	NA	Atmospheric Signature	-107.034	38.2349	NA	NA	NA
868	2509.5609	1.39133522727	09136100	USR0000CJAY.09136100	0.7	7	2.18673	4.1187	NA	NA	Atmospheric Signature	-107.833	38.7852	419.927512127512	11.891	0.778016870112805
869	2509.5609	1.39133522727	Colorado_33353	USR0000CJAY.Colorado_33353	0.7	7	2.25886	4.12315	NA	NA	Atmospheric Signature	-107.833	38.785	NA	NA	NA
870	58.9752	0.0763684038020321	11203580	USR0000CJOH.11203580	0.6	10	1.83626	3.30824	9	34.8	Shallow GW Signature	-118.654	36.0483	20.6316022099448	0.584222	0.876498642336464
871	58.9752	0.0763684038020321	CentralCalifornia_31956	USR0000CJOH.CentralCalifornia_31956	0.67	9	1.96231	3.26044	NA	NA	Atmospheric Signature	-118.654	36.0483	NA	NA	NA
872	42452.3952	0.219403288005	404417108524900	USR0000CLAD.404417108524900	0.55	14	1.80803	4.49224	NA	NA	Shallow GW Signature	-108.88	40.7381	NA	NA	NA
873	39854.5785	0.376111817027	UpperGreenNorthPlatte_28509	USR0000CLAD.UpperGreenNorthPlatte_28509	0.54	15	1.86796	4.2686	NA	NA	Shallow GW Signature	-108.918	40.8008	NA	NA	NA
874	361.6461	1.06041257367387	CentralCalifornia_31181	USR0000CLAS.CentralCalifornia_31181	0.4	0	0.918218	4.73954	NA	NA	Deep GW Signature	-121.862	40.4519	NA	NA	NA
875	798.255	0.418069717808869	CentralCalifornia_31184	USR0000CLAS.CentralCalifornia_31184	0.47	0	1.43385	4.68809	NA	NA	Deep GW Signature	-121.98	40.4057	NA	NA	NA
876	798.255	0.418069717808869	CentralCalifornia_31185	USR0000CLAS.CentralCalifornia_31185	0.51	0	1.33039	4.76216	NA	NA	Deep GW Signature	-121.969	40.4023	NA	NA	NA
877	794.4597	0.0737018425460637	CentralCalifornia_31186	USR0000CLAS.CentralCalifornia_31186	0.65	0	2.3329	4.68809	NA	NA	Atmospheric Signature	-121.965	40.4007	NA	NA	NA
878	173.0646	0.70884307506419	CentralCalifornia_31189	USR0000CLAS.CentralCalifornia_31189	0.49	6	1.43681	4.68809	NA	NA	Deep GW Signature	-121.801	40.3694	NA	NA	NA
879	794.4597	0.0737018425460637	CentralCalifornia_31204	USR0000CLAS.CentralCalifornia_31204	0.43	0	1.27978	4.68809	NA	NA	Deep GW Signature	-121.967	40.401	NA	NA	NA
880	483.408	0.281751824817518	CentralCalifornia_31205	USR0000CLAS.CentralCalifornia_31205	0.33	0	0.739622	4.48708	NA	NA	Deep GW Signature	-121.944	40.4078	NA	NA	NA
881	173.0646	0.70884307506419	CentralCalifornia_31207	USR0000CLAS.CentralCalifornia_31207	0.51	0	1.42289	4.80382	NA	NA	Deep GW Signature	-121.799	40.3689	NA	NA	NA
882	16.8705	0	11475560	USR0000CLAY.11475560	0.59	0	1.82018	3.23798	4	34.2	Deep GW Signature	-123.644	39.7296	15.1521548575603	0.429061	0.790561815764514
883	424.4283	0.197237958788452	11355500	USR0000CLDR.11355500	0.17	0	0.616376	4.56821	7	14.4	Deep GW Signature	-121.423	40.6891	161.483561643836	4.57271	0.965669619519881
884	52.0047	0	Colorado_32843	USR0000CLUJ.Colorado_32843	1.1	3	1.55264	3.94671	NA	NA	Atmospheric Signature	-106.602	38.3071	NA	NA	NA
885	2809.5669	0.985427246633	09363500	USR0000CMES.09363500	0.72	7	2.48523	3.75009	16	29.5	Atmospheric Signature	-107.875	37.0366	597.216253443526	16.9113	0.856000067263658
886	318.1617	7.25206874602164	CentralCalifornia_30982	USR0000CMS2.CentralCalifornia_30982	0.36	39	1.31746	3.53945	NA	NA	Shallow GW Signature	-122.316	41.268	NA	NA	NA
887	346.0167	3.2916399743754	CentralCalifornia_30983	USR0000CMS2.CentralCalifornia_30983	0.4	32	1.15181	3.53945	NA	NA	Shallow GW Signature	-122.3	41.2677	NA	NA	NA
888	2082.7656	0	11446030	USR0000CPIL.11446030	0.73	0	1.96622	3.31834	NA	NA	Atmospheric Signature	-121.008	38.763	NA	NA	NA
889	4830.3864	20.096006000375	11446220	USR0000CPIL.11446220	0.56	31	1.32299	3.31834	NA	NA	Shallow GW Signature	-121.164	38.7045	NA	NA	NA
890	2082.7656	0	CentralCalifornia_31014	USR0000CPIL.CentralCalifornia_31014	0.61	6	1.67074	3.50221	NA	NA	Deep GW Signature	-121.009	38.763	NA	NA	NA
891	4830.3864	20.096006000375	CentralCalifornia_32019	USR0000CPIL.CentralCalifornia_32019	0.44	34	1.36587	3.42774	NA	NA	Shallow GW Signature	-121.167	38.6883	NA	NA	NA
892	679.0617	0.449704142012	09306255	USR0000CPIN.09306255	0.87	0	2.00644	4.50695	5	12.6	Atmospheric Signature	-108.401	40.1686	1.1909880239521	0.033725	0.875897622846993
893	679.0617	0.449704142012	Colorado_33368	USR0000CPIN.Colorado_33368	0.87	0	2.00628	4.50808	NA	NA	Atmospheric Signature	-108.401	40.1686	NA	NA	NA
894	20612.0565	1.47901119403	09095500	USR0000CPNR.09095500	0.7	3	2.27798	4.26604	18	25.3	Atmospheric Signature	-108.266	39.2391	3387.3006993007	95.9177	0.911229921090099
895	20612.0565	1.47901119403	Colorado_33347	USR0000CPNR.Colorado_33347	0.67	2	2.41165	4.04799	NA	NA	Atmospheric Signature	-108.266	39.2395	NA	NA	NA
896	199.8549	0.0488372093023256	11173200	USR0000CPOV.11173200	0.68	0	1.25658	4.52158	8	26.7	Atmospheric Signature	-121.769	37.4616	51.7280041436464	1.46477	0.786010582896329
897	617.7861	3.92155676547691	CentralCalifornia_31159	USR0000CREA.CentralCalifornia_31159	0.42	15	0.987766	3.54081	NA	NA	Shallow GW Signature	-122.447	40.4939	NA	NA	NA
898	617.7861	3.92155676547691	CentralCalifornia_31160	USR0000CREA.CentralCalifornia_31160	0.44	14	1.01726	3.54081	NA	NA	Shallow GW Signature	-122.424	40.4995	NA	NA	NA
899	617.7861	3.92155676547691	CentralCalifornia_31161	USR0000CREA.CentralCalifornia_31161	0.47	12	1.07938	3.54081	NA	NA	Shallow GW Signature	-122.424	40.4992	NA	NA	NA
900	633.7305	5.76332129148792	CentralCalifornia_31162	USR0000CREA.CentralCalifornia_31162	0.52	9	1.18722	3.54081	NA	NA	Deep GW Signature	-122.375	40.5074	NA	NA	NA
901	633.7305	5.76332129148792	CentralCalifornia_31165	USR0000CREA.CentralCalifornia_31165	0.5	11	1.15028	3.54081	NA	NA	Shallow GW Signature	-122.396	40.5058	NA	NA	NA
902	951.2622	0.283887468030691	CentralCalifornia_31166	USR0000CREA.CentralCalifornia_31166	0.59	0	1.7025	4.23131	NA	NA	Deep GW Signature	-122.168	40.3711	NA	NA	NA
903	934.6239	0.505407969639469	CentralCalifornia_31167	USR0000CREA.CentralCalifornia_31167	0.59	0	1.66611	4.23278	NA	NA	Deep GW Signature	-122.188	40.3864	NA	NA	NA
904	934.6239	0.505407969639469	CentralCalifornia_31168	USR0000CREA.CentralCalifornia_31168	0.56	1	1.65375	3.55016	NA	NA	Deep GW Signature	-122.142	40.3979	NA	NA	NA
905	925.1298	0.167407172326246	CentralCalifornia_31169	USR0000CREA.CentralCalifornia_31169	0.54	0	1.65652	3.54273	NA	NA	Deep GW Signature	-122.12	40.4041	NA	NA	NA
906	925.1298	0.167407172326246	CentralCalifornia_31170	USR0000CREA.CentralCalifornia_31170	0.5	0	1.57407	4.40271	NA	NA	Deep GW Signature	-122.098	40.4141	NA	NA	NA
907	884.493	0.0853523150264481	CentralCalifornia_31171	USR0000CREA.CentralCalifornia_31171	0.44	0	1.33825	4.40271	NA	NA	Deep GW Signature	-122.052	40.4204	NA	NA	NA
908	291.6342	0.15422762211753	CentralCalifornia_32047	USR0000CREA.CentralCalifornia_32047	1.03	0	1.94111	3.14403	NA	NA	Atmospheric Signature	-122.197	40.4481	NA	NA	NA
909	98.0289	8.14599341383095	CentralCalifornia_32052	USR0000CREA.CentralCalifornia_32052	0.47	8	1.2537	3.04134	NA	NA	Deep GW Signature	-122.307	40.4808	NA	NA	NA
910	2390.4531	6.54668506472173	CentralCalifornia_32055	USR0000CREA.CentralCalifornia_32055	0.88	0	1.66441	3.14195	NA	NA	Atmospheric Signature	-122.274	40.3778	NA	NA	NA
911	1094.9472	0.564935064935065	CentralCalifornia_32056	USR0000CREA.CentralCalifornia_32056	1.03	1	2.64	3.54081	NA	NA	Atmospheric Signature	-122.232	40.5052	NA	NA	NA
912	87.4467	0.0796150481189851	11172945	USR0000CRSP.11172945	0.63	0	1.35744	4.87221	7	26.7	Deep GW Signature	-121.774	37.4974	28.6262049861496	0.810604	0.756871039333174
913	674.4393	1.48509137544085	CentralCalifornia_30458	USR0000CSIM.CentralCalifornia_30458	0.52	6	1.08083	4.04974	NA	NA	Deep GW Signature	-122.328	41.1077	NA	NA	NA
914	723.1014	1.63780821917808	CentralCalifornia_30459	USR0000CSIM.CentralCalifornia_30459	0.57	6	1.20897	4.04974	NA	NA	Deep GW Signature	-122.356	41.0682	NA	NA	NA
915	849.8691	1.67476149176062	CentralCalifornia_30460	USR0000CSIM.CentralCalifornia_30460	0.63	6	1.39835	4.04974	NA	NA	Deep GW Signature	-122.41	41.0154	NA	NA	NA
916	15605.2971	3.27559661278	Colorado_33345	USR0000CSKU.Colorado_33345	0.68	3	1.99244	4.40289	NA	NA	Atmospheric Signature	-107.407	39.5614	NA	NA	NA
917	0.6759	1.50220264317181	09429490	USR0000CSQU.09429490	0.85	5	1.52806	2.95108	NA	NA	Atmospheric Signature	-114.468	32.8849	7367.13698630137	208.614	0.825977762203255
918	1036.3257	2.12017603249831	CentralCalifornia_32079	USR0000CSUF.CentralCalifornia_32079	0.71	0	2.05382	4.45621	NA	NA	Atmospheric Signature	-122.419	40.9388	NA	NA	NA
919	862.9119	0.0654257535768857	CentralCalifornia_31172	USR0000CWHT.CentralCalifornia_31172	0.42	0	1.23323	4.10487	NA	NA	Deep GW Signature	-122.01	40.4268	NA	NA	NA
920	808.1163	0.0228310502283105	CentralCalifornia_31173	USR0000CWHT.CentralCalifornia_31173	0.5	0	1.3457	4.0699	NA	NA	Deep GW Signature	-122.008	40.4258	NA	NA	NA
921	488.0241	0	CentralCalifornia_31174	USR0000CWHT.CentralCalifornia_31174	0.49	0	1.40605	4.06848	NA	NA	Deep GW Signature	-121.997	40.423	NA	NA	NA
922	798.255	0.418069717808869	CentralCalifornia_31183	USR0000CWHT.CentralCalifornia_31183	0.54	0	1.45921	3.97531	NA	NA	Deep GW Signature	-121.997	40.4222	NA	NA	NA
923	103.5945	0.590917620567	Colorado_32303	USR0000CWSC.Colorado_32303	0.83	0	1.3985	4.81309	NA	NA	Atmospheric Signature	-105.188	38.1675	NA	NA	NA
924	122.2929	0.524493020806	Colorado_32304	USR0000CWSC.Colorado_32304	0.92	0	1.65574	4.81309	NA	NA	Atmospheric Signature	-105.108	38.1815	NA	NA	NA
925	775.431	0	11274790	USR0000CWWO.11274790	0.81	13	2.4598	4.03813	3	33.7	Shallow GW Signature	-119.66	37.9166	494.411710526316	14.0002	0.786263985622095
926	775.431	0	CentralCalifornia_31982	USR0000CWWO.CentralCalifornia_31982	0.96	7	2.46738	3.96831	NA	NA	Atmospheric Signature	-119.66	37.9165	NA	NA	NA
927	NA	NA	252019080544800	USR0000FCAC.252019080544800	0.99	0	2.3164	2.78267	NA	NA	Atmospheric Signature	-80.9003	25.3583	NA	NA	NA
928	8793.4203	1.96515375319	02236125	USR0000FCEN.02236125	1.09	0	1.79989	3.13595	25	0.3	Atmospheric Signature	-81.522	29.1669	2889.91471594798	81.8333	0.399105718260878
929	23495.7663	0.500078088396	02323592	USR0000FLSU.02323592	0.79	4	1.81841	3.11374	18	0.7	Atmospheric Signature	-83.0865	29.3394	8253.05379876797	233.7	0.758566210627374
930	297.2655	0.119485932615	02327100	USR0000FSAN.02327100	0.87	1	2.02979	3.31358	6	0.8	Atmospheric Signature	-84.4943	30.1294	191.856517571885	5.43277	0.514310438162993
931	66.978	0.0634728033473	02326526	USR0000FSTM.02326526	0.39	0	1.15819	2.97361	NA	NA	Deep GW Signature	-83.9796	30.3013	191.856517571885	5.43277	0.946095467474205
932	293.4351	0	02327031	USR0000FSTM.02327031	0.84	9	1.96614	3.35092	NA	NA	Atmospheric Signature	-84.3274	30.0727	NA	NA	NA
933	39.8448	0	253047080555600	USR0000FTEN.253047080555600	1.01	0	2.09126	2.85645	NA	NA	Atmospheric Signature	-80.9322	25.5013	NA	NA	NA
934	4526.1378	2.37543954558	09314500	USR0000FTOP.09314500	0.74	0	2.215	4.11076	13	16.4	Atmospheric Signature	-110.343	39.2644	54.3591272727273	1.53928	0.54053631708841
935	103.9806	1.28518173346	03544970	USR0000GBRA.03544970	0.7	4	2.00343	4.21219	5	26.7	Atmospheric Signature	-83.7223	34.8836	118.910687022901	3.36718	0.816121774108677
936	189.7785	0.230366492147	02212600	USR0000GBRE.02212600	0.86	0	2.23723	3.7319	7	4.8	Atmospheric Signature	-83.7232	33.1003	57.433189596167	1.62633	0.619301690476002
937	3237.7941	3.32016925247	02226500	USR0000GWAY.02226500	0.94	5	1.91078	3.79596	11	0.7	Atmospheric Signature	-82.3246	31.2383	746.944246575343	21.1511	0.656583422060212
938	204.1839	0.963302752293578	SalmonRiverBasin_7	USS0015E11S.SalmonRiverBasin_7	0.55	4	1.7104	3.9441	NA	NA	Deep GW Signature	-115.169	44.3967	NA	NA	NA
939	32702.2047	5.69826149083115	12310100	USR0000IBOF.12310100	0.57	25	1.40044	3.82641	NA	NA	Shallow GW Signature	-116.37	48.7053	746.944246575343	21.1511	0.876355733421295
940	492.2748	0.452611218568665	13296000	USR0000IBON.13296000	0.61	12	1.53926	4.18766	NA	NA	Shallow GW Signature	-114.734	44.2789	288.09446935725	8.15793	0.843115497808294
941	5441.7276	0	13176400	USR0000IBRA.13176400	0.89	0	1.91148	4.45314	NA	NA	Atmospheric Signature	-116.868	42.2614	288.09446935725	8.15793	0.776420719448801
942	8037.7137	3.93085106382979	SalmonRiverBasin_3792	USR0000IEZR.SalmonRiverBasin_3792	0.67	0	2.03954	4.7398	NA	NA	Atmospheric Signature	-113.972	44.8849	NA	NA	NA
943	188.9325	0.286084142394822	Clearwater_10734	USS0015C16S.Clearwater_10734	0.59	8	1.84334	4.71332	NA	NA	Deep GW Signature	-115.086	46.7216	NA	NA	NA
944	15.5457	0.0428983417447729	Clearwater_10925	USS0015C09S.Clearwater_10925	0.55	14	1.64633	4.09298	NA	NA	Shallow GW Signature	-115.106	46.5748	NA	NA	NA
945	51.7851	0.0793844650708354	Clearwater_11674	USS0015C09S.Clearwater_11674	0.66	14	1.77461	4.17493	NA	NA	Shallow GW Signature	-115.106	46.575	NA	NA	NA
946	50.706	0.0119221411192214	Clearwater_11676	USS0015C16S.Clearwater_11676	0.56	7	1.7133	4.71774	NA	NA	Deep GW Signature	-115.078	46.7332	NA	NA	NA
947	5.3406	0.0781047566166944	Clearwater_11784	USS0015C16S.Clearwater_11784	0.45	9	1.48916	4.71565	NA	NA	Deep GW Signature	-115.09	46.708	NA	NA	NA
948	5.7114	0	Clearwater_11946	USR0000IKEL.Clearwater_11946	0.25	8	1.11541	2.89679	NA	NA	Deep GW Signature	-114.964	46.7104	NA	NA	NA
949	439.4295	0.606500183621006	Clearwater_10661	USR0000IPOW.Clearwater_10661	0.71	16	2.25098	3.90101	NA	NA	Shallow GW Signature	-114.681	46.5101	NA	NA	NA
950	119.7711	0.233501226914633	Clearwater_11182	USS0014C05S.Clearwater_11182	0.94	14	2.30981	4.13067	NA	NA	Shallow GW Signature	-114.477	46.6199	NA	NA	NA
951	64.305	0.0241601694099528	Clearwater_11183	USS0014C05S.Clearwater_11183	0.85	14	2.24632	4.13067	NA	NA	Shallow GW Signature	-114.452	46.6148	NA	NA	NA
952	13.293	0.0194312796208531	Clearwater_11352	USS0014C05S.Clearwater_11352	0.71	18	1.65982	4.13949	NA	NA	Shallow GW Signature	-114.418	46.6051	NA	NA	NA
953	14.0553	0.109028784427418	Clearwater_11378	USS0014C05S.Clearwater_11378	0.75	20	1.86059	4.13949	NA	NA	Shallow GW Signature	-114.393	46.6065	NA	NA	NA
954	33442.119	2.91282051282051	13317000	USR0000ISLA.13317000	0.84	10	2.19822	4.21656	10	32.7	Shallow GW Signature	-116.324	45.7503	12299.8544698545	348.293	0.885008470843044
955	33442.119	2.91282051282051	SalmonRiverBasin_11095	USR0000ISLA.SalmonRiverBasin_11095	0.82	6	2.48661	4.06461	NA	NA	Atmospheric Signature	-116.323	45.7501	NA	NA	NA
956	138.042	0.434650455927	02479155	USR0000MBLC.02479155	0.93	2	2.37817	3.84608	6	2.4	Atmospheric Signature	-89.0167	31.0253	105.799644079398	2.99591	0.664167123048394
957	913.6953	0	05124480	USR0000MFER.05124480	0.78	8	2.15463	5.47928	5	3	Atmospheric Signature	-91.5351	47.9227	207.708506224066	5.88165	0.907462178828631
958	2789.406	1.45496047969	04136000	USR0000MMIO.04136000	0.66	0	1.89941	4.82182	11	1.6	Atmospheric Signature	-84.2925	44.677	938.743343195266	26.5823	0.916629273052182
959	24673.9806	19.435272045	02480285	USR0000MSAN.02480285	1.08	7	2.29442	3.7919	NA	NA	Atmospheric Signature	-88.6084	30.3827	NA	NA	NA
960	0.0927	0	02480287	USR0000MSAN.02480287	1.1	1	2.85938	4.0297	NA	NA	Atmospheric Signature	-88.6947	30.3629	NA	NA	NA
961	20106.0999	9.3034188034188	01036390	USR0000MSUN.01036390	1.05	6	1.86421	4.12457	NA	NA	Atmospheric Signature	-68.6967	44.8267	NA	NA	NA
962	12.7206	0	UpperYellowstone-Bighorn_16736	USR0000MWIC.UpperYellowstone-Bighorn_16736	0.31	14	1.06942	5.0388	NA	NA	Shallow GW Signature	-110.418	45.255	NA	NA	NA
963	54.9693	0.000301659125188537	UpperYellowstone-Bighorn_16743	USR0000MWIC.UpperYellowstone-Bighorn_16743	0.4	12	1.46294	5.0388	NA	NA	Shallow GW Signature	-110.502	45.2726	NA	NA	NA
964	1553.2641	0.0843223534903	06775900	USR0000NBES.06775900	0.59	0	1.79095	5.36405	NA	NA	Deep GW Signature	-100.525	41.7786	228.434392265193	6.46854	0.981357635461622
965	125.4807	0.548921666569	02077200	USR0000NCAS.02077200	0.91	0	2.53101	4.49507	12	4	Atmospheric Signature	-79.1967	36.3978	62.147947080292	1.75983	0.572910013856157
966	27.4095	8.00986320672	Lahontan_24745	USR0000NGAL.Lahontan_24745	0.47	1	1.70343	4.20957	NA	NA	Deep GW Signature	-119.838	39.3847	NA	NA	NA
967	24.9417	9.11532373558	Lahontan_24750	USR0000NGAL.Lahontan_24750	0.54	0	1.66092	4.20957	NA	NA	Deep GW Signature	-119.838	39.3919	NA	NA	NA
968	24.9417	9.11532373558	Lahontan_24751	USR0000NGAL.Lahontan_24751	0.62	0	2.21862	4.20957	NA	NA	Deep GW Signature	-119.794	39.423	NA	NA	NA
969	10194.7212	0.658434894162925	14372300	USR0000OAGN.14372300	0.98	0	1.64171	3.01295	21	23.8	Atmospheric Signature	-124.058	42.5784	6152.87983425414	174.23	0.838062485199082
970	558.5904	0.618434093161546	14178000	USR0000OBOU.14178000	0.57	4	1.28947	3.57887	7	23.9	Deep GW Signature	-122.101	44.7068	944.864640883978	26.7556	0.887259574721933
971	4121.0037	0.494218670294168	11501000	USR0000OCHI.11501000	1	0	1.99525	3.99182	13	7.8	Atmospheric Signature	-121.848	42.5843	508.023545706371	14.3856	0.886863123188724
972	211.7493	0.0396124865446717	MidSnake_1488	USR0000OECK.MidSnake_1488	0.82	5	2.4525	4.79302	NA	NA	Atmospheric Signature	-118.098	44.6876	NA	NA	NA
973	137.2455	0.0374429223744292	14144900	USR0000OFIE.14144900	0.66	4	1.59131	4.45496	6	33.5	Atmospheric Signature	-122.371	43.6804	NA	NA	NA
974	6031.8315	0.237565296388826	14076500	USR0000OHAY.14076500	0.49	0	0.999229	4.56716	19	7.3	Deep GW Signature	-121.321	44.4987	869.82044198895	24.6306	0.939218922514791
975	10245.4452	1.26834309335171	14087400	USR0000OHAY.14087400	0.13	9	0.651358	4.56716	14	8.6	Deep GW Signature	-121.298	44.4923	1466.51933701657	41.5272	0.964510480924285
976	663.2145	0.577777777777778	14043840	USR0000OKE2.14043840	0.72	3	1.98058	4.97455	NA	NA	Atmospheric Signature	-118.794	44.6926	174.102	4.93002	0.855565184589012
977	1159.659	0.451672862453532	MidSnake_1417	USR0000OKEL.MidSnake_1417	0.68	1	2.48974	4.57254	NA	NA	Atmospheric Signature	-118.153	43.9086	NA	NA	NA
978	886.9707	0.0865451997196917	MidSnake_1467	USR0000OKEL.MidSnake_1467	0.79	0	2.26344	4.57254	NA	NA	Atmospheric Signature	-118.175	43.9506	NA	NA	NA
979	822.8493	0.189017951425554	14091500	USR0000OMET.14091500	0.22	0	0.621456	4.46003	13	18.8	Deep GW Signature	-121.484	44.6262	1545.33839779006	43.7591	0.982282817535324
980	169.8012	1.7718091963902	14046890	USR0000ONPR.14046890	0.3	0	1.02767	4.69931	4	21.8	Deep GW Signature	-120.441	44.9104	2.78379834254144	0.0788284	0.930522057249922
981	534.042	0	10396000	USR0000OPHI.10396000	0.74	3	2.35279	4.57465	4	13.7	Atmospheric Signature	-118.868	42.7908	91.535510771369	2.592	0.846537914833712
982	1539.6399	0.0952380952380952	14209710	USR0000OWAN.14209710	0.61	0	1.27001	4.65587	NA	NA	Deep GW Signature	-122.156	45.1671	NA	NA	NA
983	274.4964	0	14185800	USR0000OYEL.14185800	0.86	3	2.03684	4.70469	NA	NA	Atmospheric Signature	-122.372	44.5151	NA	NA	NA
984	258.3108	0.0840336134453782	14185900	USR0000OYEL.14185900	0.86	4	2.06853	4.70469	9	37.8	Atmospheric Signature	-122.436	44.5401	604.874723756906	17.1281	0.717289546649396
985	601.1406	0.201951951952	03017500	USR0000PALL.03017500	0.83	5	2.52526	5.03924	10	11.2	Atmospheric Signature	-79.05	41.602	494.544083044983	14.0039	0.650141356725506
986	11.5911	0.197531886698691	BlackHills_34406	USR0000SMRU.BlackHills_34406	0.52	12	1.2264	6.29908	NA	NA	Shallow GW Signature	-103.521	43.8391	NA	NA	NA
987	26799.246	0	02198955	USR0000SSAV.02198955	1.07	9	1.43965	3.49014	NA	NA	Atmospheric Signature	-81.1353	32.1428	NA	NA	NA
988	27005.9508	29.3107738397	021989715	USR0000SSAV.021989715	1.07	8	1.84448	3.60178	NA	NA	Atmospheric Signature	-81.1283	32.1161	NA	NA	NA
989	27034.9164	25.1102707288	021989773	USR0000SSAV.021989773	1.07	8	1.80177	3.60178	NA	NA	Atmospheric Signature	-81.0812	32.081	NA	NA	NA
990	2.952	0.0729995320543	021989784	USR0000SSAV.021989784	1.04	4	2.05543	3.60178	NA	NA	Atmospheric Signature	-81.1179	32.1858	NA	NA	NA
991	26839.2393	0	021989793	USR0000SSAV.021989793	1.07	5	1.98099	3.60178	NA	NA	Atmospheric Signature	-81.1219	32.1367	NA	NA	NA
992	26865.8037	1.0592351309	0219897945	USR0000SSAV.0219897945	1.08	6	1.86203	3.60178	NA	NA	Atmospheric Signature	-81.0828	32.0978	NA	NA	NA
993	NA	NA	0219897993	USR0000SSAV.0219897993	1.08	9	1.74173	3.60178	NA	NA	Atmospheric Signature	-81.0069	32.1031	NA	NA	NA
994	NA	NA	02198980	USR0000SSAV.02198980	1.09	10	1.658	3.60178	NA	NA	Shallow GW Signature	-80.9032	32.0341	NA	NA	NA
995	38882.7252	0.783783783784	02172020	USR0000SWIT.02172020	1.09	9	1.54649	3.88174	NA	NA	Atmospheric Signature	-79.949	33.0935	NA	NA	NA
996	39401.8587	10.3702220604	02172053	USR0000SWIT.02172053	1.07	9	1.52891	3.79837	NA	NA	Atmospheric Signature	-79.9229	32.9835	NA	NA	NA
997	968.1291	0.0387364921031	07332622	USR0000TCDD.07332622	0.98	0	2.58488	4.29937	NA	NA	Atmospheric Signature	-95.9611	33.7442	358.909307479224	10.1632	0.489666184120675
998	1019.8422	2.24980848017	08070200	USR0000TCLD.08070200	0.9	3	2.22478	3.93685	11	1.5	Atmospheric Signature	-95.1246	30.1452	520.248915745856	14.7318	0.612897221953949
999	NA	NA	JR1MP	USR0000VFVA.JR1MP	0.57	10	1.79754	4.41378	NA	NA	Shallow GW Signature	-78.2999	38.7584	NA	NA	NA
1000	13.7475	0.0873977086743044	OVE1MP	USR0000VFVA.OVE1MP	0.7	12	1.60236	4.42703	NA	NA	Shallow GW Signature	-78.3192	38.7895	NA	NA	NA
1001	NA	NA	02042222	USR0000VJAM.02042222	1.08	5	1.9356	4.31883	NA	NA	Atmospheric Signature	-77.0787	37.2924	NA	NA	NA
1002	226.4193	6.17826904986	03524500	USR0000VWIS.03524500	0.87	1	2.20409	5.22226	NA	NA	Atmospheric Signature	-82.4563	36.9293	157.839139486468	4.46951	0.677200829061338
1003	18530.838	0.622309462569379	12445000	USR0000WAEN.12445000	0.85	8	2.26455	4.53936	NA	NA	Atmospheric Signature	-119.462	48.6324	3296.39776692254	93.3436	0.869828537682815
1004	58.0599	0	12447390	USR0000WFIR.12447390	0.5	13	1.57931	4.39307	4	35.3	Shallow GW Signature	-120.146	48.8229	40.2677785467128	1.14026	0.854894749765706
1005	398.9133	1.39267015706806	12186000	USR0000WGOH.12186000	0.58	13	1.4105	4.23093	5	52.8	Shallow GW Signature	-121.471	48.1687	1229.80821917808	34.8243	0.724567920953236
1006	18.9162	0.0735502121640736	BlackHills_34402	USS0003E03S.BlackHills_34402	0.14	11	0.41286	5.34265	NA	NA	Shallow GW Signature	-104.025	44.0674	NA	NA	NA
1007	8.5446	0.0678323151464083	BlackHills_34403	USS0003E03S.BlackHills_34403	0.08	9	0.223633	5.34265	NA	NA	Deep GW Signature	-103.954	44.0892	NA	NA	NA
1008	12.0357	0.0533911612951469	BlackHills_34394	USS0003E05S.BlackHills_34394	0.26	11	0.800094	5.5111	NA	NA	Shallow GW Signature	-103.764	44.2503	NA	NA	NA
1009	13.878	0.091958495460441	BlackHills_34404	USS0003E05S.BlackHills_34404	0.56	4	1.50392	5.5111	NA	NA	Deep GW Signature	-103.723	44.2003	NA	NA	NA
1010	1.8036	0.601297405189621	BlackHills_34397	USS0004E07S.BlackHills_34397	0.31	8	1.23813	5.72556	NA	NA	Deep GW Signature	-104.392	44.5115	NA	NA	NA
1011	31.95	0.112732394366197	Colorado_32439	USS0005M03S.Colorado_32439	0.68	0	1.11277	3.21594	NA	NA	Atmospheric Signature	-105.299	37.1243	NA	NA	NA
1012	10.6668	0.106901788727641	Colorado_32433	USS0005M08S.Colorado_32433	0.39	9	0.925868	3.65742	NA	NA	Deep GW Signature	-105.232	37.2906	NA	NA	NA
1013	90.6192	0.136007521153243	Colorado_32456	USS0005M08S.Colorado_32456	0.74	3	1.25459	3.649	NA	NA	Atmospheric Signature	-105.26	37.4397	NA	NA	NA
1014	62.739	0	Colorado_32532	USS0005M16S.Colorado_32532	0.53	17	1.0129	3.73467	NA	NA	Shallow GW Signature	-105.573	37.8506	NA	NA	NA
1015	41.8824	0	Colorado_32540	USS0005M16S.Colorado_32540	0.77	9	1.22363	3.91078	NA	NA	Atmospheric Signature	-105.438	37.8523	NA	NA	NA
1016	62.739	0.0567023778416514	Colorado_32440	USS0005M17S.Colorado_32440	0.84	3	1.51438	3.59463	NA	NA	Atmospheric Signature	-105.291	37.5839	NA	NA	NA
1017	289.2564	0.808659348907027	Colorado_32444	USS0005M17S.Colorado_32444	0.97	0	1.88372	3.57751	NA	NA	Atmospheric Signature	-105.339	37.4697	NA	NA	NA
1018	109.8801	0.835543766578249	Colorado_32445	USS0005M17S.Colorado_32445	0.99	1	1.44615	3.57751	NA	NA	Atmospheric Signature	-105.289	37.5572	NA	NA	NA
1019	44.037	0.685038038884193	Colorado_32455	USS0005M17S.Colorado_32455	0.98	0	1.2379	3.59463	NA	NA	Atmospheric Signature	-105.219	37.5208	NA	NA	NA
1020	13.0482	0.0449826989619	NewMexico_32482	USS0005N04S.NewMexico_32482	0.89	6	1.03348	3.1907	NA	NA	Atmospheric Signature	-105.356	36.2187	NA	NA	NA
1021	5.5809	0	NewMexico_32560	USS0005N04S.NewMexico_32560	0.84	10	1.14661	3.1907	NA	NA	Shallow GW Signature	-105.608	36.0909	NA	NA	NA
1022	8.3943	0	NewMexico_32562	USS0005N04S.NewMexico_32562	0.75	9	1.04558	3.26526	NA	NA	Atmospheric Signature	-105.609	36.0816	NA	NA	NA
1023	8.0928	0	NewMexico_32571	USS0005N04S.NewMexico_32571	0.46	5	0.918648	3.26526	NA	NA	Deep GW Signature	-105.456	36.1423	NA	NA	NA
1024	14.9355	0	NewMexico_32575	USS0005N04S.NewMexico_32575	0.56	8	0.749682	3.1907	NA	NA	Deep GW Signature	-105.672	36.0432	NA	NA	NA
1025	7.3791	0.0191155855741048	NewMexico_32578	USS0005N04S.NewMexico_32578	0.84	10	0.947735	3.1907	NA	NA	Shallow GW Signature	-105.674	36.0438	NA	NA	NA
1026	44.874	0.0731505944517834	NewMexico_32579	USS0005N04S.NewMexico_32579	0.93	5	1.08016	3.1907	NA	NA	Atmospheric Signature	-105.454	36.1671	NA	NA	NA
1027	26.0379	0	NewMexico_32584	USS0005N04S.NewMexico_32584	0.57	10	1.05562	3.26526	NA	NA	Shallow GW Signature	-105.617	36.0536	NA	NA	NA
1028	14.5521	0	NewMexico_32547	USS0005N14S.NewMexico_32547	0.6	6	0.998453	3.54519	NA	NA	Deep GW Signature	-105.517	36.6513	NA	NA	NA
1029	7.7859	0.0160675066466304	NewMexico_32558	USS0005N14S.NewMexico_32558	0.72	7	1.08509	3.53112	NA	NA	Atmospheric Signature	-105.481	36.5971	NA	NA	NA
1030	5.8356	0.00215916101172116	NewMexico_32561	USS0005N14S.NewMexico_32561	0.74	6	1.1754	3.54519	NA	NA	Atmospheric Signature	-105.497	36.5847	NA	NA	NA
1031	5.9328	0.00409587378640777	NewMexico_32565	USS0005N14S.NewMexico_32565	0.09	12	0.304128	3.54519	NA	NA	Shallow GW Signature	-105.507	36.5761	NA	NA	NA
1032	15.3081	0.199365042036569	NewMexico_32580	USS0005N14S.NewMexico_32580	0.55	7	0.992028	3.54519	NA	NA	Deep GW Signature	-105.609	36.6159	NA	NA	NA
1033	6.2352	0.00707274826789838	NewMexico_32585	USS0005N14S.NewMexico_32585	0.82	5	1.18957	3.53112	NA	NA	Atmospheric Signature	-105.519	36.57	NA	NA	NA
1034	25.0398	0.325569693048667	Colorado_32434	USS0005N16S.Colorado_32434	1.05	2	1.20535	5.40366	NA	NA	Atmospheric Signature	-105.352	37.0475	NA	NA	NA
1035	23.085	0.151929824561403	Colorado_32449	USS0005N16S.Colorado_32449	0.98	2	1.46468	3.61403	NA	NA	Atmospheric Signature	-105.31	37.1136	NA	NA	NA
1036	29.0421	0	NewMexico_32464	USS0005N16S.NewMexico_32464	1.09	2	1.52828	5.40366	NA	NA	Atmospheric Signature	-105.13	36.9769	NA	NA	NA
1037	47.4642	0.0199092373005	NewMexico_32465	USS0005N16S.NewMexico_32465	0.97	1	1.32545	5.40366	NA	NA	Atmospheric Signature	-105.132	36.9745	NA	NA	NA
1038	43.8201	0.309661688509601	NewMexico_32544	USS0005N16S.NewMexico_32544	0.99	3	1.40353	5.40366	NA	NA	Atmospheric Signature	-105.261	36.8983	NA	NA	NA
1039	43.9506	0.0581742243436754	NewMexico_32554	USS0005N16S.NewMexico_32554	1.08	2	1.48231	3.61403	NA	NA	Atmospheric Signature	-105.253	36.9398	NA	NA	NA
1040	6.3027	0	NewMexico_32555	USS0005N16S.NewMexico_32555	0.89	4	1.41479	5.40366	NA	NA	Atmospheric Signature	-105.251	36.9959	NA	NA	NA
1041	8.3187	0.0151285930408472	NewMexico_32583	USS0005N16S.NewMexico_32583	0.93	3	1.24511	5.40366	NA	NA	Atmospheric Signature	-105.252	36.996	NA	NA	NA
1042	16.371	0.000384826827927433	NewMexico_32567	USS0005N18S.NewMexico_32567	0.89	4	1.00009	3.4268	NA	NA	Atmospheric Signature	-105.602	36.1635	NA	NA	NA
1043	30.5631	0.0633410877823258	NewMexico_32577	USS0005N18S.NewMexico_32577	0.76	9	0.956667	3.4268	NA	NA	Atmospheric Signature	-105.474	36.24	NA	NA	NA
1044	15.7482	0.162818607841	NewMexico_32469	USS0005N23S.NewMexico_32469	1.03	2	1.25848	3.67967	NA	NA	Atmospheric Signature	-105.215	36.7773	NA	NA	NA
1045	8.6301	0.024866785079929	NewMexico_32563	USS0005N23S.NewMexico_32563	0.83	3	0.98504	3.67967	NA	NA	Atmospheric Signature	-105.309	36.8396	NA	NA	NA
1046	139.3002	0.0050251256281407	08377900	USS0005P08S.08377900	0.99	1	1.82264	3.58035	3	24.8	Atmospheric Signature	-105.658	35.7771	28.4671106094808	0.806099	0.773337996973965
1047	18.558	0.0353055286129971	NewMexico_32487	USS0005P08S.NewMexico_32487	0.82	4	1.06245	3.57422	NA	NA	Atmospheric Signature	-105.657	35.8278	NA	NA	NA
1048	139.3002	0.0050251256281407	NewMexico_34216	USS0005P08S.NewMexico_34216	1.02	1	1.59028	3.46465	NA	NA	Atmospheric Signature	-105.658	35.777	NA	NA	NA
1049	18.1161	0	NewMexico_32484	USS0005P09S.NewMexico_32484	0.8	2	1.00788	3.68349	NA	NA	Atmospheric Signature	-105.679	35.8487	NA	NA	NA
1050	542.4309	13.6466616654	UpperGreenNorthPlatte_37126	USS0006H09S.UpperGreenNorthPlatte_37126	0.83	11	2.24839	4.2103	NA	NA	Shallow GW Signature	-106.779	41.2108	NA	NA	NA
1051	188.8371	0.008537886873	06623800	USS0006H22S.06623800	1	11	1.85667	3.86674	6	20.1	Shallow GW Signature	-106.825	41.0236	117.066894457099	3.31497	0.861611682662113
1052	188.8371	0.008537886873	UpperGreenNorthPlatte_17458	USS0006H22S.UpperGreenNorthPlatte_17458	0.99	12	1.87492	3.87852	NA	NA	Shallow GW Signature	-106.825	41.0236	NA	NA	NA
1053	122.5224	0.0471867294329	Colorado_32961	USS0006K08S.Colorado_32961	0.89	10	1.72378	3.75352	NA	NA	Shallow GW Signature	-106.401	39.432	NA	NA	NA
1054	162.756	0.393715823279	Colorado_32916	USS0006K24S.Colorado_32916	0.6	11	1.59633	3.67928	NA	NA	Shallow GW Signature	-106.33	39.4617	NA	NA	NA
1055	20.502	0	Colorado_32934	USS0006K39S.Colorado_32934	0.5	7	1.38325	4.00943	NA	NA	Deep GW Signature	-106.352	39.5826	NA	NA	NA
1056	13.2129	0.0314145016132	Colorado_32918	USS0006K44S.Colorado_32918	0.51	7	1.25448	3.94657	NA	NA	Deep GW Signature	-106.578	39.6655	NA	NA	NA
1057	29.2221	0.00397302041948	Colorado_32834	USS0006L03S.Colorado_32834	0.71	4	1.42214	3.40025	NA	NA	Atmospheric Signature	-106.342	38.4513	NA	NA	NA
1058	37.7865	0.609909147955147	Colorado_32504	USS0006L06S.Colorado_32504	0.86	6	1.07505	3.41942	NA	NA	Atmospheric Signature	-106.528	38.1937	NA	NA	NA
1059	20.7765	0	Colorado_32503	USS0006L13S.Colorado_32503	0.93	5	1.23039	3.80895	NA	NA	Atmospheric Signature	-106.275	38.32	NA	NA	NA
1060	80.9019	0.219245107176142	Colorado_32505	USS0006L13S.Colorado_32505	0.7	4	1.8174	3.80895	NA	NA	Atmospheric Signature	-106.331	38.1811	NA	NA	NA
1061	33.381	0.40179806362379	Colorado_32506	USS0006L13S.Colorado_32506	1.01	4	1.3121	3.83657	NA	NA	Atmospheric Signature	-106.382	38.2022	NA	NA	NA
1062	13.0482	0	Colorado_32443	USS0006M21S.Colorado_32443	0.7	0	0.907599	3.6614	NA	NA	Atmospheric Signature	-106.398	37.5508	NA	NA	NA
1063	7.3683	0	Colorado_32470	USS0006M22S.Colorado_32470	0.92	5	1.34592	3.36848	NA	NA	Atmospheric Signature	-106.361	37.0136	NA	NA	NA
1064	10.6929	0.0276679841897233	Colorado_32472	USS0006M22S.Colorado_32472	0.83	6	1.44785	3.37885	NA	NA	Atmospheric Signature	-106.335	37.0156	NA	NA	NA
1065	24.8301	0.0116024629789833	Colorado_32473	USS0006M22S.Colorado_32473	0.77	7	1.42711	3.36848	NA	NA	Atmospheric Signature	-106.488	37.0713	NA	NA	NA
1066	10.7064	0	NewMexico_32495	USS0006M22S.NewMexico_32495	1.07	8	1.41847	3.36848	NA	NA	Atmospheric Signature	-106.462	37.0183	NA	NA	NA
1067	9.3627	0	Colorado_32441	USS0006M23S.Colorado_32441	0.99	4	1.05608	3.44663	NA	NA	Atmospheric Signature	-106.423	37.3768	NA	NA	NA
1068	24.0903	0.169940796555436	Colorado_32501	USS0006M26S.Colorado_32501	1.05	2	1.30139	3.78449	NA	NA	Atmospheric Signature	-106.449	37.908	NA	NA	NA
1069	48.7647	0.513522319973933	Colorado_32509	USS0006M26S.Colorado_32509	1.01	2	0.992634	3.71729	NA	NA	Atmospheric Signature	-106.427	37.9371	NA	NA	NA
1070	66.3876	0.114393632807231	Colorado_32513	USS0006M26S.Colorado_32513	0.56	11	1.36572	3.71729	NA	NA	Shallow GW Signature	-106.389	37.9323	NA	NA	NA
1071	17.1225	0.307897071872227	Colorado_32517	USS0006M26S.Colorado_32517	0.59	2	1.77017	3.78449	NA	NA	Deep GW Signature	-106.5	37.9572	NA	NA	NA
1072	114.1704	0.195149677908299	Colorado_32518	USS0006M26S.Colorado_32518	1.07	0	1.59759	3.78449	NA	NA	Atmospheric Signature	-106.421	37.9076	NA	NA	NA
1073	14.7906	0.0767485822306238	NewMexico_32490	USS0006N04S.NewMexico_32490	0.96	5	1.25058	3.17915	NA	NA	Atmospheric Signature	-106.319	36.5402	NA	NA	NA
1074	5.0265	0.271799462846911	Colorado_32474	USS0006N15S.Colorado_32474	0.61	4	1.35397	3.13861	NA	NA	Deep GW Signature	-106.228	36.8157	NA	NA	NA
1075	6.1956	0.0380592678675189	Colorado_32476	USS0006N15S.Colorado_32476	0.79	0	1.47169	3.32657	NA	NA	Atmospheric Signature	-106.235	36.8214	NA	NA	NA
1076	26.3268	0.1895120298204	Colorado_32477	USS0006N15S.Colorado_32477	1.05	2	1.30721	3.32657	NA	NA	Atmospheric Signature	-106.178	36.8319	NA	NA	NA
1077	5.3919	0	NewMexico_32498	USS0006N16S.NewMexico_32498	0.86	7	1.15861	3.34169	NA	NA	Atmospheric Signature	-106.901	36.1048	NA	NA	NA
1078	200.9313	0.486033519553	Colorado_32836	USS0007M30S.Colorado_32836	0.84	0	1.39389	3.60835	NA	NA	Atmospheric Signature	-107.104	38.0474	NA	NA	NA
1079	233.7165	0.154155027933	Colorado_32837	USS0007M30S.Colorado_32837	0.8	0	1.39149	3.61105	NA	NA	Atmospheric Signature	-107.103	38.0475	NA	NA	NA
1080	27.63	0	Colorado_32844	USS0007M30S.Colorado_32844	0.78	4	1.20586	3.61375	NA	NA	Atmospheric Signature	-107.104	38.0472	NA	NA	NA
1081	1499.6394	0.947889525794685	UpperYellowstone-Bighorn_26392	USS0009E13S.UpperYellowstone-Bighorn_26392	0.65	10	2.04574	4.68172	NA	NA	Shallow GW Signature	-109.626	44.4672	NA	NA	NA
1082	197.0487	0	09196500	USS0009F23S.09196500	0.82	20	2.02546	4.40637	5	31.3	Shallow GW Signature	-109.774	43.0271	178.570707898659	5.05656	0.814023718297103
1083	197.0487	0	UpperGreenNorthPlatte_17505	USS0009F23S.UpperGreenNorthPlatte_17505	0.82	20	2.02546	4.40637	NA	NA	Shallow GW Signature	-109.774	43.0271	NA	NA	NA
1084	37.8333	0.78021978022	UpperGreenNorthPlatte_28522	USS0009J01S.UpperGreenNorthPlatte_28522	0.49	15	1.02877	3.75142	NA	NA	Shallow GW Signature	-109.471	40.788	NA	NA	NA
1085	58.2039	0.069753212319	09183600	USS0009L01S.09183600	0.6	7	1.82266	3.86286	6	25.1	Deep GW Signature	-109.411	38.4857	4.64988896599584	0.13167	0.890680515592675
1086	NA	NA	06036940	USS0010E03S.06036940	0.47	0	1.7415	4.11207	NA	NA	Deep GW Signature	-110.713	44.7327	4.20858425414365	0.119174	0.899949148650003
1087	757.431	0.0600050851767	UpperGreenNorthPlatte_28333	USS0010F15S.UpperGreenNorthPlatte_28333	0.59	9	1.82395	3.92773	NA	NA	Deep GW Signature	-110.025	43.2567	NA	NA	NA
1088	183.3687	0.73183568677792	13016450	USS0010F23S.13016450	0.45	7	1.33373	4.09076	4	33.8	Deep GW Signature	-110.872	43.5008	213.905635738832	6.05713	0.917068301340567
1089	17.856	0.102040816326531	Arizona_34333	USS0010R04S.Arizona_34333	0.5	0	1.14631	3.61382	NA	NA	Deep GW Signature	-110.809	34.2896	NA	NA	NA
1090	66.9195	0.0535714285714286	Arizona_34334	USS0010R04S.Arizona_34334	0.58	0	0.96257	3.63498	NA	NA	Deep GW Signature	-110.8	34.272	NA	NA	NA
1091	152.7417	3.71841242869	10133800	USS0011J52S.10133800	0.94	0	2.19152	4.50734	13	20	Atmospheric Signature	-111.564	40.7597	27.610476519337	0.781842	0.817761359583714
1092	285.507	0.466312056738	10133980	USS0011J64S.10133980	0.75	0	1.67863	4.43831	15	22.6	Atmospheric Signature	-111.585	40.8708	39.1274524982407	1.10797	0.831832551384973
1093	NA	NA	10172200	USS0011J69S.10172200	0.61	4	1.56249	3.91671	8	38.4	Deep GW Signature	-111.806	40.7799	2.01011980267794	0.0569203	0.905607030841762
1094	17.8506	0	Clearwater_10648	USS0014C04S.Clearwater_10648	0.66	14	1.90893	4.20675	NA	NA	Shallow GW Signature	-114.525	46.4214	NA	NA	NA
1095	67.3983	0.141666666666667	Clearwater_10656	USS0014C04S.Clearwater_10656	1.04	10	1.61742	4.26885	NA	NA	Shallow GW Signature	-114.541	46.433	NA	NA	NA
1096	6.1965	0.0196078431372549	Clearwater_10792	USS0014C04S.Clearwater_10792	0.3	20	1.15273	4.20675	NA	NA	Shallow GW Signature	-114.636	46.3645	NA	NA	NA
1097	30.5829	0.143183114660582	Clearwater_11176	USS0014C04S.Clearwater_11176	1.09	10	2.0014	4.20675	NA	NA	Shallow GW Signature	-114.612	46.427	NA	NA	NA
1098	24.9417	0.018242385786802	Clearwater_11178	USS0014C04S.Clearwater_11178	1.08	12	2.1049	4.16526	NA	NA	Shallow GW Signature	-114.62	46.3974	NA	NA	NA
1099	36.9351	0	Clearwater_11179	USS0014C04S.Clearwater_11179	0.63	11	1.7548	4.13394	NA	NA	Shallow GW Signature	-114.493	46.4024	NA	NA	NA
1100	3.4209	0.00105235464351486	Clearwater_11365	USS0014C04S.Clearwater_11365	0.27	24	1.25544	4.20675	NA	NA	Shallow GW Signature	-114.643	46.3477	NA	NA	NA
1101	22.41	0.0290556900726392	Clearwater_11374	USS0014C04S.Clearwater_11374	0.99	16	2.39021	4.20675	NA	NA	Shallow GW Signature	-114.635	46.3636	NA	NA	NA
1102	8.0361	0.000223989248516071	Clearwater_11375	USS0014C04S.Clearwater_11375	0.98	14	2.14463	4.20675	NA	NA	Shallow GW Signature	-114.648	46.327	NA	NA	NA
1103	12.2922	0	Clearwater_11379	USS0014C04S.Clearwater_11379	0.7	15	1.7564	4.20675	NA	NA	Shallow GW Signature	-114.523	46.4192	NA	NA	NA
1104	8.3448	0.0221095772217429	Clearwater_11440	USS0014C04S.Clearwater_11440	1.04	12	1.80164	4.20675	NA	NA	Shallow GW Signature	-114.612	46.4282	NA	NA	NA
1105	14.4288	0.00530189620758483	Clearwater_11650	USS0014C04S.Clearwater_11650	0.95	9	1.80729	4.20675	NA	NA	Atmospheric Signature	-114.548	46.4322	NA	NA	NA
1106	191.2248	1.44286480686695	Clearwater_11324	USS0014C05S.Clearwater_11324	0.81	13	2.34316	4.13583	NA	NA	Shallow GW Signature	-114.611	46.58	NA	NA	NA
1107	42.9759	0.488612836438923	Clearwater_11326	USS0014C05S.Clearwater_11326	0.56	19	1.80309	4.13799	NA	NA	Shallow GW Signature	-114.696	46.6302	NA	NA	NA
1108	16.5393	0.000953107129241327	Clearwater_11340	USS0014C05S.Clearwater_11340	0.52	16	1.89912	4.13583	NA	NA	Shallow GW Signature	-114.682	46.6716	NA	NA	NA
1109	8.6301	1.46272073250491	Clearwater_11358	USS0014C05S.Clearwater_11358	0.44	10	1.26504	4.12925	NA	NA	Shallow GW Signature	-114.604	46.5967	NA	NA	NA
1110	28.8117	0.124752935705151	Clearwater_11359	USS0014C05S.Clearwater_11359	0.82	7	1.68369	4.12925	NA	NA	Atmospheric Signature	-114.594	46.577	NA	NA	NA
1111	14.7411	0.0387982491046558	Clearwater_11369	USS0014C05S.Clearwater_11369	0.55	17	1.6555	4.13799	NA	NA	Shallow GW Signature	-114.696	46.6295	NA	NA	NA
1112	108.5913	0.72	Clearwater_1272	USS0015C05S.Clearwater_1272	0.89	19	2.60709	3.33232	NA	NA	Shallow GW Signature	-115.754	46.31	NA	NA	NA
1113	2.673	0.0286195286195286	Clearwater_10718	USS0015C06S.Clearwater_10718	0.58	9	1.83944	4.6753	NA	NA	Deep GW Signature	-115.693	46.3925	NA	NA	NA
1114	7.4196	0	Clearwater_10761	USS0015C06S.Clearwater_10761	0.53	15	1.81143	4.73884	NA	NA	Shallow GW Signature	-115.522	46.4788	NA	NA	NA
1115	8.4618	0.0214847904701127	Clearwater_10762	USS0015C06S.Clearwater_10762	0.57	17	1.96853	4.73884	NA	NA	Shallow GW Signature	-115.54	46.4582	NA	NA	NA
1116	79.6338	0.265376984126984	Clearwater_11458	USS0015C06S.Clearwater_11458	0.98	4	2.20502	4.72459	NA	NA	Atmospheric Signature	-115.71	46.279	NA	NA	NA
1117	2.5488	0.150070621468927	Clearwater_11469	USS0015C06S.Clearwater_11469	0.56	7	1.65814	4.72459	NA	NA	Deep GW Signature	-115.664	46.2813	NA	NA	NA
1118	5.9175	0.0262489415749365	Clearwater_11475	USS0015C06S.Clearwater_11475	0.59	18	2.15871	4.73884	NA	NA	Shallow GW Signature	-115.54	46.4587	NA	NA	NA
1119	2346.0003	0.24178123132098	Clearwater_10727	USS0015C09S.Clearwater_10727	0.81	9	2.57697	4.09447	NA	NA	Atmospheric Signature	-115.505	46.6322	NA	NA	NA
1120	2105.2368	0.837912087912088	Clearwater_10887	USS0015C09S.Clearwater_10887	0.94	9	2.83238	4.15179	NA	NA	Atmospheric Signature	-115.308	46.3437	NA	NA	NA
1121	14.7861	0.0634304207119741	Clearwater_10926	USS0015C09S.Clearwater_10926	0.44	20	1.54525	4.09298	NA	NA	Shallow GW Signature	-115.129	46.5383	NA	NA	NA
1122	1738.026	0.555217831813577	Clearwater_11672	USS0015C09S.Clearwater_11672	0.8	8	2.59351	4.09447	NA	NA	Atmospheric Signature	-115.429	46.638	NA	NA	NA
1123	396.8649	0.0268146883005978	Clearwater_1289	USS0015C09S.Clearwater_1289	0.79	9	2.3144	4.19956	NA	NA	Atmospheric Signature	-115.444	46.5622	NA	NA	NA
1124	89.3007	0.124130551096843	Clearwater_10739	USS0015C10S.Clearwater_10739	0.64	10	1.94204	4.38826	NA	NA	Shallow GW Signature	-115.077	46.8683	NA	NA	NA
1125	54.9783	0.0613117870722433	Clearwater_10740	USS0015C10S.Clearwater_10740	0.48	10	1.62643	4.40673	NA	NA	Shallow GW Signature	-115.058	46.886	NA	NA	NA
1126	65.5956	0	Clearwater_10743	USS0015C10S.Clearwater_10743	0.65	13	2.20053	4.37167	NA	NA	Shallow GW Signature	-115.117	46.9052	NA	NA	NA
1127	14.6394	0.00454029511918275	Clearwater_10753	USS0015C10S.Clearwater_10753	0.41	21	1.51913	4.44033	NA	NA	Shallow GW Signature	-115.168	46.9384	NA	NA	NA
1128	12.7188	0.0035383777898748	Clearwater_10755	USS0015C10S.Clearwater_10755	0.34	17	1.30479	4.40673	NA	NA	Shallow GW Signature	-115.137	46.9673	NA	NA	NA
1129	11.8242	0.00812457684495599	Clearwater_11488	USS0015C10S.Clearwater_11488	0.34	13	1.21123	4.40673	NA	NA	Shallow GW Signature	-115.014	46.9277	NA	NA	NA
1130	9.9351	0.0214693359905789	Clearwater_11489	USS0015C10S.Clearwater_11489	0.42	11	1.29902	4.38826	NA	NA	Shallow GW Signature	-115.048	46.898	NA	NA	NA
1131	14.5539	0	Clearwater_11491	USS0015C10S.Clearwater_11491	0.4	10	1.32752	4.40673	NA	NA	Shallow GW Signature	-115.058	46.8858	NA	NA	NA
1132	6.6663	0.0324017820980154	Clearwater_11493	USS0015C10S.Clearwater_11493	0.39	12	1.32761	4.37167	NA	NA	Shallow GW Signature	-115.106	46.8911	NA	NA	NA
1133	19.7937	0.0445026178010471	Clearwater_11680	USS0015C10S.Clearwater_11680	0.48	19	1.80756	4.39215	NA	NA	Shallow GW Signature	-114.975	46.84	NA	NA	NA
1134	276.5079	0.465573770491803	Clearwater_11681	USS0015C10S.Clearwater_11681	0.54	9	1.64635	4.40673	NA	NA	Deep GW Signature	-115.076	46.8709	NA	NA	NA
1135	3.5451	0	Clearwater_11684	USS0015C10S.Clearwater_11684	0.44	8	1.20305	4.37167	NA	NA	Deep GW Signature	-115.091	46.8837	NA	NA	NA
1136	5.0022	0.059264816204051	Clearwater_11685	USS0015C10S.Clearwater_11685	0.33	15	1.17553	4.35402	NA	NA	Shallow GW Signature	-115.007	46.8483	NA	NA	NA
1137	4.4154	0.00163065633917652	Clearwater_11687	USS0015C10S.Clearwater_11687	0.35	23	1.51679	4.35402	NA	NA	Shallow GW Signature	-114.97	46.8329	NA	NA	NA
1138	40.1121	0.0578141499472017	Clearwater_11777	USS0015C10S.Clearwater_11777	0.5	13	1.77532	4.37167	NA	NA	Shallow GW Signature	-115.121	46.916	NA	NA	NA
1139	8.3295	0	Clearwater_11778	USS0015C10S.Clearwater_11778	0.48	16	1.52506	4.40673	NA	NA	Shallow GW Signature	-115.137	46.9678	NA	NA	NA
1140	5.5098	0.00277687030382228	Clearwater_11943	USS0015C10S.Clearwater_11943	0.37	17	1.24032	4.07859	NA	NA	Shallow GW Signature	-114.975	46.8403	NA	NA	NA
1141	521.5761	0.220663041571654	Clearwater_10738	USS0015C16S.Clearwater_10738	0.75	8	2.47903	4.74006	NA	NA	Atmospheric Signature	-115.257	46.7178	NA	NA	NA
1142	32.3568	0	Clearwater_10752	USS0015C16S.Clearwater_10752	0.43	10	1.39001	4.73845	NA	NA	Shallow GW Signature	-115.355	46.886	NA	NA	NA
1143	15.003	0.00365439832941791	Clearwater_10892	USS0015C16S.Clearwater_10892	0.55	14	2.14761	4.77749	NA	NA	Shallow GW Signature	-115.237	46.7487	NA	NA	NA
1144	40.2498	0	Clearwater_11490	USS0015C16S.Clearwater_11490	0.56	9	1.6947	4.73845	NA	NA	Deep GW Signature	-115.356	46.8862	NA	NA	NA
1145	6.1416	0.324393358876117	Clearwater_11492	USS0015C16S.Clearwater_11492	0.51	14	1.18815	4.73845	NA	NA	Shallow GW Signature	-115.364	46.8774	NA	NA	NA
1146	5.9409	0.130131798212392	Clearwater_11494	USS0015C16S.Clearwater_11494	0.49	12	1.49193	4.73845	NA	NA	Shallow GW Signature	-115.39	46.8699	NA	NA	NA
1147	6.372	0.000706214689265537	Clearwater_11502	USS0015C16S.Clearwater_11502	0.49	9	1.58735	4.77749	NA	NA	Deep GW Signature	-115.2	46.8152	NA	NA	NA
1148	11.3463	0.0924089791385738	Clearwater_11505	USS0015C16S.Clearwater_11505	0.54	12	1.71883	4.78487	NA	NA	Shallow GW Signature	-115.421	46.7988	NA	NA	NA
1149	8.4582	0.0724622260055331	Clearwater_11507	USS0015C16S.Clearwater_11507	0.48	13	1.37558	4.41582	NA	NA	Shallow GW Signature	-115.118	46.7629	NA	NA	NA
1150	28.269	0.00425592282593276	Clearwater_11683	USS0015C16S.Clearwater_11683	0.58	13	1.82959	4.77749	NA	NA	Shallow GW Signature	-115.495	46.7647	NA	NA	NA
1151	15.6195	0.0101987447698745	Clearwater_11689	USS0015C16S.Clearwater_11689	0.5	14	1.77497	4.78487	NA	NA	Shallow GW Signature	-115.362	46.8314	NA	NA	NA
1152	2.9169	0.131132366553533	Clearwater_11940	USS0015C16S.Clearwater_11940	0.38	6	1.037	4.77749	NA	NA	Deep GW Signature	-115.144	46.8448	NA	NA	NA
1153	2.7549	0.0231950343025155	Clearwater_11942	USS0015C16S.Clearwater_11942	0.49	9	1.52948	4.77749	NA	NA	Deep GW Signature	-115.135	46.8399	NA	NA	NA
1154	11.4831	0.545064377682403	Clearwater_1341	USS0015C16S.Clearwater_1341	0.54	8	1.60236	4.77749	NA	NA	Deep GW Signature	-115.118	46.8354	NA	NA	NA
1155	1156.7925	2.10719322990127	13235000	USS0015E09S.13235000	0.57	7	1.83478	4.34401	3	39.9	Deep GW Signature	-115.622	44.0853	1178.24619640387	33.3642	0.849348587814235
1156	26.766	0.7	13190505	USS0015F09S.13190505	0.83	0	1.81233	3.76422	NA	NA	Atmospheric Signature	-115.478	43.3406	1178.24619640387	33.3642	0.652086859326277
1157	2660.8401	0.507740324594257	12414500	USS0016B14S.12414500	0.83	11	2.3223	3.8485	2	35.1	Shallow GW Signature	-116.189	47.2744	2651.82576866764	75.0913	0.811165531625232
1158	19.6668	0.560635182134358	UpperColumbia-Yakima_9798	USS0019A13S.UpperColumbia-Yakima_9798	0.83	39	0.826666	4.24552	NA	NA	Shallow GW Signature	-118.969	48.1815	NA	NA	NA
1159	55.6146	0.309184993531695	UpperColumbia-Yakima_222	USS0020B24S.UpperColumbia-Yakima_222	0.44	17	1.33324	3.69093	NA	NA	Shallow GW Signature	-120.79	47.9699	NA	NA	NA
1160	27.6759	0.204545454545	10343500	USS0020K04S.10343500	0.53	4	1.36705	3.44287	6	14.2	Deep GW Signature	-120.238	39.4316	12.1960151410874	0.345353	0.852655220360021
1161	27.6759	0.204545454545	Lahontan_24712	USS0020K05S.Lahontan_24712	0.58	0	1.66115	4.53826	NA	NA	Deep GW Signature	-120.238	39.4314	NA	NA	NA
1162	139.4892	0	WashingtonCoast_25171	USS0021A28S.WashingtonCoast_25171	0.41	3	1.07651	4.10359	NA	NA	Deep GW Signature	-121.107	48.9159	NA	NA	NA
1163	285.2676	0.47631674099072	12205000	USS0021A31S.12205000	0.49	7	1.02554	3.95891	5	47.4	Deep GW Signature	-121.844	48.906	819.149171270718	23.1957	0.79626967725342
1164	57.6081	1.40462427745665	12209490	USS0021A32S.12209490	0.66	8	1.60494	3.8488	8	37.8	Atmospheric Signature	-122.14	48.6715	139.777624309392	3.95806	0.70775751895323
1165	333.9954	0.838063896887426	12210000	USS0021A32S.12210000	0.9	8	2.18067	3.7611	5	35.4	Atmospheric Signature	-122.167	48.6776	1008.86279554937	28.5678	0.677489192807819
1166	45.9792	0.237463287283803	WashingtonCoast_20	USS0021A36S.WashingtonCoast_20	0.49	0	0.779741	3.93016	NA	NA	Deep GW Signature	-122.154	48.7246	NA	NA	NA
1167	222.3288	1.16601328106249	UpperColumbia-Yakima_221	USS0021B01S.UpperColumbia-Yakima_221	0.62	18	1.99352	3.54059	NA	NA	Shallow GW Signature	-120.944	47.8494	NA	NA	NA
1168	110.3571	1.04214206845786	12115000	USS0021B21S.12115000	0.52	15	0.936862	3.49224	9	38.3	Shallow GW Signature	-121.625	47.3701	261.935566298343	7.41719	0.771641718879584
1169	110.3571	1.04214206845786	WashingtonCoast_5049	USS0021B21S.WashingtonCoast_5049	0.57	14	1.25522	3.26869	NA	NA	Shallow GW Signature	-121.625	47.3698	NA	NA	NA
1170	16.146	0.331772575250836	12147600	USS0021B60S.12147600	0.8	10	1.57676	3.91788	7	50.3	Shallow GW Signature	-121.6	47.7068	60.1899516574586	1.70439	0.625915795031509
1171	15.1191	0.00414986957552763	14138870	USS0022D03S.14138870	0.65	10	1.35144	3.63734	8	27.1	Shallow GW Signature	-122.026	45.4801	33.2596339779005	0.941808	0.707009620969814
1172	21.9843	0.0335078534031414	14138900	USS0022D03S.14138900	0.53	5	1.13082	3.63734	10	19	Deep GW Signature	-122.036	45.4943	69.1937016574586	1.95935	0.751888152875618
1173	66.5793	0.120248790601244	14180300	USS0022E09S.14180300	0.8	6	1.73158	3.75865	10	26.5	Atmospheric Signature	-122.131	44.6529	101.134730662983	2.86382	0.757225067876209
1174	42.5331	0	14158790	USS0022E10S.14158790	0.81	5	1.82465	3.95197	6	31.2	Atmospheric Signature	-122.047	44.3346	64.7152054794521	1.83253	0.776746103967704
1175	61.02	0.0684120305438679	14158798	USS0022E11S.14158798	0.6	0	1.32259	3.61742	NA	NA	Deep GW Signature	-122.049	44.2899	149.405190258752	4.23068	0.69639624032559
1176	681.3423	0.210280373831776	14144800	USS0022F42S.14144800	0.73	0	1.4053	4.60231	5	29.9	Atmospheric Signature	-122.458	43.6018	NA	NA	NA
1177	57.2571	0.437530886383036	Colorado_32499	USW00003079.Colorado_32499	0.48	6	1.31478	4.2072	NA	NA	Deep GW Signature	-106.36	38.1033	NA	NA	NA
1178	24.4953	0.0545454545455	Colorado_32900	USW00003098.Colorado_32900	0.54	14	2.08006	3.86067	NA	NA	Shallow GW Signature	-106.664	39.4956	NA	NA	NA
1179	NA	NA	09534000	USW00003145.09534000	0.66	0	1.77061	2.95115	NA	NA	Atmospheric Signature	-114.79	32.4876	NA	NA	NA
1180	39348.0252	0.112458654906	02171905	USW00003728.02171905	1.1	0	2.10806	3.78621	NA	NA	Atmospheric Signature	-79.3542	33.1543	NA	NA	NA
1181	26474.031	2.22973688857	02198810	USW00003822.02198810	1.02	5	2.05139	3.67545	NA	NA	Atmospheric Signature	-81.1782	32.2558	NA	NA	NA
1182	26474.4504	0	02198820	USW00003822.02198820	1.02	5	2.0061	3.67545	NA	NA	Atmospheric Signature	-81.1536	32.2492	NA	NA	NA
1183	26642.7	0.81853978671	02198840	USW00003822.02198840	1.03	5	1.98036	3.67545	NA	NA	Atmospheric Signature	-81.1512	32.2358	NA	NA	NA
1184	26871.0084	17.3062608194	02198920	USW00003822.02198920	1.04	6	1.90048	3.67545	NA	NA	Atmospheric Signature	-81.1549	32.1653	NA	NA	NA
1185	26798.8905	0.22427318874	02198950	USW00003822.02198950	1.03	5	1.92588	3.67545	NA	NA	Atmospheric Signature	-81.1383	32.1656	NA	NA	NA
1186	37.9377	0.544445235215	021989792	USW00003822.021989792	1.03	4	2.01218	3.67545	NA	NA	Atmospheric Signature	-81.13	32.1658	NA	NA	NA
1187	NA	NA	302309081333001	USW00003853.302309081333001	1	4	1.8849	3.21561	NA	NA	Atmospheric Signature	-81.5581	30.3861	NA	NA	NA
1188	9.3222	40.8673489091	02203603	USW00003888.02203603	0.79	1	2.1135	3.67313	21	3.6	Atmospheric Signature	-84.4153	33.6839	2.79913757700205	0.0792628	0.713249084748961
1189	225.1332	10.1496	02336300	USW00003888.02336300	0.89	0	2.48737	3.87706	20	4	Atmospheric Signature	-84.4076	33.8203	123.08392881588	3.48535	0.631512433849486
1190	7.3863	51.0972673419	02336313	USW00003888.02336313	0.86	0	2.50204	3.87706	NA	NA	Atmospheric Signature	-84.4388	33.8218	4.08375085557837	0.115639	0.620477392773942
1191	40.7646	32.4732339956	02336526	USW00003888.02336526	0.89	0	2.44958	3.87706	19	4.2	Atmospheric Signature	-84.4744	33.7943	18.0630906593407	0.51149	0.644095874327591
1192	627.9966	24.7368184272	02337000	USW00003888.02337000	0.92	0	2.39855	3.87706	19	3.8	Atmospheric Signature	-84.6155	33.7766	303.549657768652	8.59557	0.622364614258225
1193	NA	NA	07020850	USW00003935.07020850	1.1	9	1.98397	4.72237	NA	NA	Atmospheric Signature	-89.518	37.3019	NA	NA	NA
1194	34578.9126	4.4347826087	07239700	USW00003954.07239700	0.96	0	2.84743	4.64444	20	1.2	Atmospheric Signature	-97.7425	35.5395	198.589012003693	5.62341	0.785751649195669
1195	171.0018	9.35740704691	06893100	USW00003967.06893100	0.86	0	2.33195	4.61848	17	2.5	Atmospheric Signature	-94.6122	38.8422	59.3883848314607	1.68169	0.521860486655141
1196	173.97	32.7258335332	06893390	USW00003967.06893390	0.76	3	2.46059	4.93682	27	2.7	Atmospheric Signature	-94.6078	38.9383	93.0745379876797	2.63558	0.685111755009918
1197	15864.0687	30.773034207	08057055	USW00003971.08057055	0.75	5	1.95289	4.52225	NA	NA	Atmospheric Signature	-96.7826	32.7521	NA	NA	NA
1198	132.4026	0.972822885990745	12179900	USW00004223.12179900	0.43	23	0.912775	2.69726	4	57.2	Shallow GW Signature	-121.4	48.6046	475.744794520548	13.4716	0.74853538207463
1199	3601.1394	1.22385436283741	12181000	USW00004223.12181000	0.46	29	0.770633	2.85583	NA	NA	Shallow GW Signature	-121.43	48.5337	6379.36464088398	180.643	0.869310234231808
1200	446.2695	2.29115646258503	12182500	USW00004223.12182500	0.48	16	1.10665	2.71019	4	56.2	Shallow GW Signature	-121.415	48.5262	1084.14365411437	30.6995	0.74683583908893
1201	1859.1552	1.34234234234234	12189500	USW00004223.12189500	0.63	13	1.49606	2.71019	6	47.3	Shallow GW Signature	-121.568	48.4246	4750.63040446304	134.523	0.740673540153199
1202	79.5888	7.17101080737444	01095220	USW00004780.01095220	0.81	0	2.12057	4.70426	12	6.5	Atmospheric Signature	-71.7912	42.4109	48.7547425670776	1.38058	0.671739733356765
1203	2536.5717	14.2564559216	03220510	USW00004804.03220510	0.93	6	2.06322	4.77765	NA	NA	Atmospheric Signature	-83.1263	40.1531	NA	NA	NA
1204	4612.5072	32.3685950413	05551580	USW00004808.05551580	0.93	3	2.11345	5.06407	NA	NA	Atmospheric Signature	-88.4433	41.6428	1952.61031518625	55.2918	0.722188951345306
1205	79.9524	1.4359954146	03022540	USW00004843.03022540	0.81	1	2.47948	5.15555	12	3.7	Atmospheric Signature	-80.0481	41.6906	69.7779916317992	1.97589	0.575795841792598
1206	679.4433	1.22118126273	04199500	USW00004849.04199500	0.98	0	2.71442	4.95015	17	1.1	Atmospheric Signature	-82.3168	41.382	289.824976915974	8.20693	0.527084219998951
1207	1039.2705	30.038806657	04200500	USW00004849.04200500	0.95	1	2.5638	5.16267	21	0.8	Atmospheric Signature	-82.1046	41.3803	413.121666666667	11.6983	0.531328874420578
1208	22.6089	0.214157611562	03120869	USW00004852.03120869	0.68	0	2.17858	4.95859	NA	NA	Atmospheric Signature	-81.1928	40.5781	NA	NA	NA
1209	10.1376	0.529099251389	03120961	USW00004852.03120961	0.75	0	2.516	4.95859	NA	NA	Atmospheric Signature	-81.2572	40.5681	NA	NA	NA
1210	4660.3287	16.3266055046	02297460	USW00012812.02297460	0.96	0	1.70831	2.67557	NA	NA	Atmospheric Signature	-81.9943	26.9876	NA	NA	NA
1211	227.2266	3.94176372712	02297635	USW00012812.02297635	1.02	0	1.42389	2.67578	NA	NA	Atmospheric Signature	-81.8875	26.975	NA	NA	NA
1212	667.3689	2.48583670555	02298170	USW00012812.02298170	1	0	1.85797	2.67578	NA	NA	Atmospheric Signature	-81.8947	26.9903	NA	NA	NA
1213	927.9522	1.43842364532	02298202	USW00012812.02298202	0.92	0	1.86611	2.62407	17	0	Atmospheric Signature	-81.9356	26.9848	516.576303901437	14.6278	0.649623533563018
1214	1537.182	21.8364552292	02304000	USW00012842.02304000	0.92	0	1.99455	2.82243	NA	NA	Atmospheric Signature	-82.3637	28.0545	516.576303901437	14.6278	NA
1215	1617.6321	43.1563981043	023060013	USW00012842.023060013	0.71	0	1.55476	2.82243	NA	NA	Atmospheric Signature	-82.4548	28.0203	NA	NA	NA
1216	1659.5811	44.5600828729	02306028	USW00012842.02306028	0.99	0	1.56406	2.82243	NA	NA	Atmospheric Signature	-82.4587	27.942	NA	NA	NA
1217	1887.6492	11.4422421122	08470500	USW00012904.08470500	0.94	10	1.92101	3.65483	NA	NA	Shallow GW Signature	-97.5847	26.2353	NA	NA	NA
1218	43287.5925	3.13810064321	08211503	USW00012924.08211503	1.01	0	2.51024	3.51058	NA	NA	Atmospheric Signature	-97.6256	27.897	516.576303901437	14.6278	0.579111624410213
1219	NA	NA	295827090052800	USW00012930.295827090052800	1.09	1	1.93804	3.36788	NA	NA	Atmospheric Signature	-90.0911	29.9742	NA	NA	NA
1220	4543.4538	28.2275022957	08069500	USW00012960.08069500	1.04	3	2.46952	3.79649	NA	NA	Atmospheric Signature	-95.258	30.0272	NA	NA	NA
1221	2714.5575	7.91059390048	08180850	USW00012970.08180850	0.79	0	1.91766	3.76777	NA	NA	Atmospheric Signature	-98.5488	29.2469	NA	NA	NA
1222	7.578	4.35052179251074	01581752	USW00013701.01581752	0.75	0	2.25797	4.38374	16	2.8	Atmospheric Signature	-76.3474	39.4963	4.78370575988897	0.135459	0.69985448651454
1223	5.7321	12.7381064531324	01585075	USW00013701.01585075	0.82	0	2.19654	4.17302	NA	NA	Atmospheric Signature	-76.3426	39.4085	1.45401650618982	0.0411732	0.56084568786347
1224	NA	NA	0204309906	USW00013762.0204309906	0.72	1	2.51536	4.35155	NA	NA	Atmospheric Signature	-76.2123	36.6906	1.45401650618982	0.0411732	0.496308128505713
1225	161.6238	24.9156626506024	01484525	USW00013764.01484525	0.96	0	2.50092	4.62385	20	0.1	Atmospheric Signature	-75.291	38.5946	98.4124219292158	2.78673	0.81051087382276
1226	39840.4854	34.7581475129	021720677	USW00013782.021720677	1.07	5	1.62298	3.35204	NA	NA	Atmospheric Signature	-79.9629	32.8905	NA	NA	NA
1227	NA	NA	021720709	USW00013782.021720709	1.06	5	1.65656	3.35204	NA	NA	Atmospheric Signature	-79.9101	32.8024	NA	NA	NA
1228	NA	NA	021720710	USW00013782.021720710	1.05	5	1.63995	3.35204	NA	NA	Atmospheric Signature	-79.9237	32.7805	NA	NA	NA
1229	4586.3478	0.0979683972912	02473085	USW00013833.02473085	1.03	5	2.24842	4.00012	NA	NA	Atmospheric Signature	-89.2641	31.3066	NA	NA	NA
1230	60.1155	35.446907818	02203655	USW00013874.02203655	0.85	0	2.3948	4.00732	20	3.9	Atmospheric Signature	-84.358	33.679	39.5356399726215	1.11952	0.674651419764473
1231	28.3779	33.1415248753	02203700	USW00013874.02203700	0.85	0	2.33697	4.00732	19	4.2	Atmospheric Signature	-84.3305	33.689	18.0010882956879	0.509734	0.64348696624364
1232	14.463	19.1174883314	02203831	USW00013874.02203831	0.73	3	2.10263	4.00732	NA	NA	Atmospheric Signature	-84.2922	33.7057	5.397446954141	0.152839	0.721791803072738
1233	22.9464	20.4901379836	02203863	USW00013874.02203863	0.8	1	2.22803	4.00732	NA	NA	Atmospheric Signature	-84.2539	33.6932	12.9263449691992	0.366033	0.729651267133689
1234	132.2163	1.87228714524	02423160	USW00013876.02423160	0.94	0	2.26457	4.29373	NA	NA	Atmospheric Signature	-86.5492	33.6037	83.8610130047912	2.37468	0.644756331443071
1235	43.4655	3.55595026643	02423397	USW00013876.02423397	0.61	2	1.67464	4.29373	22	5.1	Deep GW Signature	-86.5625	33.5345	30.3588364134155	0.859667	0.690448470214768
1236	74.7459	3.29984987034	02455980	USW00013876.02455980	0.65	0	1.94739	4.29373	17	9.4	Atmospheric Signature	-86.6961	33.7112	48.845961670089	1.38316	0.784796294244496
1237	133.4754	6.66484848485	02457595	USW00013876.02457595	0.85	0	2.33997	4.29373	18	6	Atmospheric Signature	-86.868	33.597	87.5477754962355	2.47908	0.717933795214643
1238	19.3527	23.267067284	02458148	USW00013876.02458148	0.44	0	1.54847	4.29373	NA	NA	Deep GW Signature	-86.7189	33.577	9.3925735797399	0.265968	0.773819770114004
1239	101.6379	34.679892905	02458450	USW00013876.02458450	0.79	2	2.07461	4.29373	23	4.1	Atmospheric Signature	-86.8792	33.5176	82.0469541409993	2.32331	0.673945901751435
1240	101.6379	34.679892905	02458502	USW00013876.02458502	0.78	2	1.99409	4.29373	NA	NA	Atmospheric Signature	-86.8911	33.524	87.3486652977413	2.47344	0.694953663880113
1241	6284.4867	3.6990718843	02168500	USW00013883.02168500	0.96	16	1.39431	4.04855	NA	NA	Shallow GW Signature	-81.2207	34.0521	NA	NA	NA
1242	30.5586	18.1103896104	02246751	USW00013889.02246751	0.99	0	2.27738	3.22365	NA	NA	Atmospheric Signature	-81.6682	30.4433	87.3486652977413	2.47344	0.25734128651254
1243	21.7944	13.8135483871	02246804	USW00013889.02246804	1.04	0	2.13642	3.20876	NA	NA	Atmospheric Signature	-81.5969	30.4549	87.3486652977413	2.47344	0.213537739426239
1244	83.754	12.7678967271	302609081453300	USW00013889.302609081453300	1.07	0	2.22449	3.2059	NA	NA	Atmospheric Signature	-81.7592	30.4358	NA	NA	NA
1245	8879.1651	0.189075377489	07312700	USW00013966.07312700	0.94	0	2.91578	4.58458	19	1.5	Atmospheric Signature	-98.2967	34.0532	186.431375770021	5.27915	0.713660337088208
1246	1178641.4868	6.85770595191	06893060	USW00013988.06893060	0.99	5	2.51029	5.20325	NA	NA	Atmospheric Signature	-94.5022	39.1528	NA	NA	NA
1247	4922.4843	0.358431372549	07182280	USW00013989.07182280	0.92	1	2.04407	4.71306	NA	NA	Atmospheric Signature	-96.0678	38.3761	772.398589562764	21.8719	0.688814187413314
1248	7095.006	1.78895056151	07182390	USW00013989.07182390	0.93	1	2.36691	5.1626	NA	NA	Atmospheric Signature	-96.0003	38.3681	967.769427710843	27.4042	0.726380734285831
1249	1020851.7597	21.7364579208	06818000	USW00013993.06818000	0.96	6	2.20749	4.99779	NA	NA	Atmospheric Signature	-94.8568	39.7533	59380.2935010482	1681.46	0.92373250094521
1250	274.6845	1.68323611463353	KEN Covered Bridge	USW00014606.KEN Covered Bridge	1.02	2	2.0283	4.43704	NA	NA	Atmospheric Signature	-68.9677	44.9435	NA	NA	NA
1251	651.6243	7.46184738955823	01018035	USW00014609.01018035	0.89	3	2.2148	4.86767	NA	NA	Atmospheric Signature	-67.8039	46.1811	504.448946963874	14.2844	0.65533991640452
1252	27.7506	9.74935732647815	01104370	USW00014702.01104370	0.73	0	2.12642	4.71548	NA	NA	Atmospheric Signature	-71.2894	42.3856	14.8719178082192	0.421126	0.727622966975872
1253	NA	NA	01104415	USW00014702.01104415	0.62	5	1.85342	4.47432	NA	NA	Deep GW Signature	-71.2601	42.4359	0.512060232717317	0.0144999	0.645922193058632
1254	57.6441	20.4307281384276	01104455	USW00014702.01104455	0.57	11	1.82401	4.71238	NA	NA	Shallow GW Signature	-71.2703	42.3726	0.836146408839779	0.023677	0.664177317622952
1255	2.1249	9.78398983481576	01104475	USW00014702.01104475	0.59	1	1.82303	4.71238	15	4	Deep GW Signature	-71.2681	42.3545	1.06099447513812	0.030044	0.716809725041677
1256	5.5998	8.94664095146255	011277916	USW00014707.011277916	0.71	0	1.84655	3.28105	NA	NA	Atmospheric Signature	-72.1753	41.3594	4.74412328767123	0.134339	0.680802882775578
1257	32.9031	10.7841059602649	18720	USW00014707.18720	0.94	0	2.543	3.95707	NA	NA	Atmospheric Signature	-72.3375	41.309	NA	NA	NA
1258	123.5439	1.09064256046909	01573710	USW00014711.01573710	0.81	0	2.40118	4.19936	NA	NA	Atmospheric Signature	-76.6877	40.1493	72.0143118594436	2.03922	0.652998862718689
1259	21450.3336	39.1158543131676	01359139	USW00014735.01359139	1	7	2.0333	4.69925	NA	NA	Atmospheric Signature	-73.7475	42.6479	NA	NA	NA
1260	40.8528	4.51329661683714	14147	USW00014740.14147	0.82	1	2.0842	4.38241	NA	NA	Atmospheric Signature	-72.549	41.9147	NA	NA	NA
1261	58.9176	0.849068585944115	14484	USW00014740.14484	0.72	4	1.97397	4.3872	NA	NA	Atmospheric Signature	-72.8215	41.9372	NA	NA	NA
1262	1492.1109	4.79062299293513	16066	USW00014740.16066	0.84	4	2.02627	4.38241	NA	NA	Atmospheric Signature	-72.765	41.914	NA	NA	NA
1263	28210.8825	5.35403842566685	01193050	USW00014752.01193050	1.03	7	2.09274	4.4693	NA	NA	Atmospheric Signature	-72.5531	41.5418	NA	NA	NA
1264	69.4395	24.9358158429248	14241	USW00014752.14241	0.73	4	1.99109	4.43919	NA	NA	Atmospheric Signature	-72.4878	41.8503	NA	NA	NA
1265	45.9027	38.2412254901961	14479	USW00014752.14479	0.87	2	1.99834	3.826	NA	NA	Atmospheric Signature	-72.7231	41.7314	NA	NA	NA
1266	62.6868	24.5876348789735	16400	USW00014752.16400	0.87	0	2.15103	3.826	NA	NA	Atmospheric Signature	-72.72	41.797	NA	NA	NA
1267	30.7827	3.66517317403	0422026250	USW00014768.0422026250	0.84	1	2.31105	4.804	21	1	Atmospheric Signature	-77.7422	43.2536	14.7989065743945	0.419058	0.775082480384514
1268	7423.668	50.3640661939	04231600	USW00014768.04231600	0.92	1	2.27717	4.804	20	6.2	Atmospheric Signature	-77.6163	43.1417	3069.40907759883	86.916	0.577680579818147
1269	76.5972	18.7010620323	04232050	USW00014768.04232050	0.69	3	1.75882	4.87806	23	1.8	Atmospheric Signature	-77.527	43.128	31.0089657534247	0.878076	0.711796356541093
1270	355.131	6.03147596767	0423205010	USW00014768.0423205010	0.71	0	1.99223	4.804	17	3.1	Atmospheric Signature	-77.5119	43.145	151.175259156876	4.28081	0.743164864482531
1271	16.5762	0.407796610169492	Roaring Brook_study site	USW00014775.Roaring Brook_study site	0.67	6	1.91574	4.64097	NA	NA	Atmospheric Signature	-72.8505	42.2372	NA	NA	NA
1272	17573.6097	18.8518362811928	01463500	USW00014792.01463500	0.97	2	2.18838	4.48222	27	10	Atmospheric Signature	-74.7781	40.2217	11585.1977793199	328.056	0.744988062856658
1273	130.2813	1.57187176836	04188496	USW00014825.04188496	0.86	2	2.55482	5.1807	17	0.3	Atmospheric Signature	-83.6533	40.9792	67.8770013947001	1.92206	0.482410718714608
1274	44.6778	1.52468152866	041482663	USW00014826.041482663	0.8	1	2.37722	4.92645	NA	NA	Atmospheric Signature	-83.8461	42.942	13.4287281976744	0.380259	0.601370116851529
1275	37.7001	10.2079909323	03323587	USW00014827.03323587	0.8	3	2.38407	4.72988	NA	NA	Atmospheric Signature	-85.2556	41.0214	22.307256515775	0.631671	0.611184645239986
1276	62.9766	9.67039106145	05427718	USW00014837.05427718	0.64	0	1.80989	4.9297	14	1.7	Deep GW Signature	-89.3525	43.2089	37.5199726402189	1.06245	0.839065030590078
1277	294.0471	39.3333333333	05427850	USW00014837.05427850	0.88	1	3.06321	4.9297	15	1.7	Atmospheric Signature	-89.4019	43.1508	95.533286908078	2.7052	0.726015855661957
1278	126.2178	3.71772862331	05427910	USW00014837.05427910	0.76	0	2.08261	4.9297	NA	NA	Atmospheric Signature	-89.4368	43.1468	36.1167597765363	1.02271	0.79338706976661
1279	NA	NA	040871473	USW00014839.040871473	0.75	5	1.89177	4.72302	NA	NA	Atmospheric Signature	-87.8861	42.945	0.894256694367498	0.0253225	0.445526216323352
1280	29.6406	45.5029239766	040871488	USW00014839.040871488	0.73	1	2.12282	4.98523	23	1.1	Atmospheric Signature	-87.9519	42.9897	12.1102169197397	0.342923	0.620925038989828
1281	129.1221	2.09037900875	04085108	USW00014898.04085108	0.86	1	2.18469	4.52981	NA	NA	Atmospheric Signature	-88.0922	44.3719	34.0909076433121	0.965347	0.520225446895755
1282	28555.8354	2.45416191562144	05054200	USW00014914.05054200	0.86	3	1.87691	5.66476	NA	NA	Atmospheric Signature	-96.8209	46.9769	NA	NA	NA
1283	441.4554	37.0845732185	05289800	USW00014922.05289800	0.86	1	1.60486	5.12692	19	1.9	Atmospheric Signature	-93.2127	44.9155	77.4058267716535	2.19189	0.760881872399433
1284	780416.5959	2.43942880746	412126095565201	USW00014942.412126095565201	0.91	8	2.29623	4.9898	NA	NA	Atmospheric Signature	-95.9478	41.3575	NA	NA	NA
1285	59572.5345	41.1339796957881	11447650	USW00023232.11447650	0.93	0	1.76108	2.99167	NA	NA	Atmospheric Signature	-121.501	38.456	77.4058267716535	2.19189	0.904030279234954
1286	4737.5694	53.0183012014529	11290000	USW00023258.11290000	0.73	3	3.10613	2.98521	22	22.1	Atmospheric Signature	-120.984	37.6272	1564.91726519337	44.3135	0.83435797154835
1287	2684.1069	11.3968764902241	11302500	USW00023258.11302500	0.38	19	2.51008	2.98521	NA	NA	Shallow GW Signature	-120.853	37.7772	NA	NA	NA
1288	4737.5694	53.0183012014529	CentralCalifornia_31992	USW00023258.CentralCalifornia_31992	0.86	0	3.63916	2.96934	NA	NA	Atmospheric Signature	-120.984	37.6276	NA	NA	NA
1289	2684.1069	11.3968764902241	CentralCalifornia_31996	USW00023258.CentralCalifornia_31996	0.42	3	1.69076	3.01938	NA	NA	Deep GW Signature	-120.853	37.7776	NA	NA	NA
1290	2800.7937	11.9331419196062	CentralCalifornia_31997	USW00023258.CentralCalifornia_31997	0.64	4	2.71336	2.96934	NA	NA	Deep GW Signature	-121.111	37.73	NA	NA	NA
1291	5018.6457	48.79375055719	11446700	USW00023271.11446700	0.63	19	1.62932	2.932	NA	NA	Shallow GW Signature	-121.333	38.5913	NA	NA	NA
1292	5033.4453	30.6292480757845	11446980	USW00023271.11446980	0.68	15	1.74244	2.932	NA	NA	Shallow GW Signature	-121.388	38.5671	NA	NA	NA
1293	4928.9751	30.0406446092413	CentralCalifornia_32020	USW00023271.CentralCalifornia_32020	0.54	26	1.46188	2.9953	NA	NA	Shallow GW Signature	-121.228	38.6351	NA	NA	NA
1294	5018.6457	48.79375055719	CentralCalifornia_32021	USW00023271.CentralCalifornia_32021	0.57	19	1.6642	2.9953	NA	NA	Shallow GW Signature	-121.331	38.5919	NA	NA	NA
1295	5033.4453	30.6292480757845	CentralCalifornia_32022	USW00023271.CentralCalifornia_32022	0.6	14	1.8306	2.9953	NA	NA	Shallow GW Signature	-121.388	38.5663	NA	NA	NA
1296	24050.8773	2.63326403326403	13342500	USW00024149.13342500	0.47	9	1.49226	3.93619	11	27.5	Deep GW Signature	-116.828	46.4483	15966.6160220994	452.124	0.837886591593476
1297	3229.5312	1.28243021346	09205000	USW00024164.09205000	0.79	3	1.82794	4.36536	15	12.7	Atmospheric Signature	-109.93	42.5672	1277.51919866444	36.1753	0.905358740860249
1298	177.408	2.33152909336942	CentralCalifornia_32065	USW00024216.CentralCalifornia_32065	0.87	0	1.80578	3.11839	NA	NA	Atmospheric Signature	-122.071	40.3147	NA	NA	NA
1299	2046.2049	11.9637790522185	12213100	USW00024217.12213100	0.85	5	1.57277	2.83262	12	29.7	Atmospheric Signature	-122.589	48.8448	3730.96754143646	105.649	0.760166739892612
1300	2046.2049	11.9637790522185	WashingtonCoast_5072	USW00024217.WashingtonCoast_5072	0.82	3	1.57736	2.89583	NA	NA	Atmospheric Signature	-122.589	48.8446	NA	NA	NA
1301	25189.3503	0.139634250555461	14103000	USW00024219.14103000	0.6	3	1.14532	3.57609	16	10	Deep GW Signature	-120.906	45.6221	5535.35220994475	156.744	0.960007062700094
1302	5302.2924	30.625	14158100	USW00024221.14158100	0.8	13	1.60964	3.21638	NA	NA	Shallow GW Signature	-123.116	44.0917	NA	NA	NA
1303	2900.7558	6.66666666666667	14164900	USW00024221.14164900	0.69	2	1.36942	3.21638	20	25.6	Atmospheric Signature	-122.965	44.0712	4311.29834254144	122.082	0.871486719624327
1304	8825.7501	12.8374442095372	14166000	USW00024221.14166000	0.82	7	1.48613	3.21638	19	24.9	Atmospheric Signature	-123.174	44.2704	9902.01657458564	280.394	0.847674401691531
1305	37.665	22.1411111111111	WashingtonCoast_25398	USW00024222.WashingtonCoast_25398	0.8	0	1.31699	2.82577	NA	NA	Atmospheric Signature	-122.213	47.8201	NA	NA	NA
1306	19033.1631	9.83238095238095	14192015	USW00024232.14192015	0.9	4	1.6844	3.25818	NA	NA	Atmospheric Signature	-123.037	44.9737	NA	NA	NA
1307	1147.1373	48.2907243526713	12113415	USW00024234.12113415	0.82	7	1.33596	2.86251	NA	NA	Atmospheric Signature	-122.288	47.5005	NA	NA	NA
1308	633.7305	5.76332129148792	CentralCalifornia_31163	USW00024257.CentralCalifornia_31163	0.52	10	1.09606	3.29129	NA	NA	Shallow GW Signature	-122.37	40.5049	NA	NA	NA
1309	190.4679	8.34352027753	02344630	USW00053819.02344630	1.05	3	1.94259	3.78332	19	3.1	Atmospheric Signature	-84.5824	33.3576	87.3889733059548	2.47458	0.633930545467958
1310	35.3565	12.6372706791	02344655	USW00053819.02344655	0.94	2	2.06018	3.78332	NA	NA	Atmospheric Signature	-84.5783	33.4217	87.3889733059548	2.47458	0.664594720441637
1311	50.9454	24.401350871	02344673	USW00053819.02344673	1.05	0	2.46073	3.7693	NA	NA	Atmospheric Signature	-84.5727	33.3832	27.221978021978	0.770841	0.537271306264601
1312	12.4569	13.1151650892	02217274	USW00053838.02217274	0.71	2	2.08279	3.87858	14	3.7	Atmospheric Signature	-83.8544	34.0822	2.07381245722108	0.0587238	0.752315541225927
1313	21.1194	7.13335877134	03353420	USW00053842.03353420	0.72	8	2.19729	4.96713	NA	NA	Atmospheric Signature	-86.3615	39.8726	5.2421408839779	0.148441	0.585610856967332
1314	7032.9285	19.1986092266	03271510	USW00053859.03271510	0.88	5	2.19492	4.62196	NA	NA	Atmospheric Signature	-84.2924	39.6373	NA	NA	NA
1315	35.5914	22.0474261963	02246518	USW00053860.02246518	0.98	0	2.0033	3.05371	NA	NA	Atmospheric Signature	-81.57	30.287	5.2421408839779	0.148441	0.243555111302428
1316	25.353	16.8601473749	02203873	USW00053863.02203873	0.72	2	2.25486	3.93339	NA	NA	Atmospheric Signature	-84.2392	33.7094	11.7333333333333	0.332251	0.761090578201007
1317	44.3889	15.5768641471	02203950	USW00053863.02203950	0.77	0	2.3177	3.93339	NA	NA	Atmospheric Signature	-84.2202	33.7634	18.1414647501711	0.513709	0.713149242193077
1318	89.0361	20.4633255468	02203960	USW00053863.02203960	0.81	0	2.32134	3.93339	NA	NA	Atmospheric Signature	-84.1986	33.6967	53.0228815879535	1.50144	0.736656334465721
1319	62.7219	26.0552546046	02205865	USW00053863.02205865	0.85	1	2.33483	3.93339	NA	NA	Atmospheric Signature	-84.1078	33.9411	39.8687679671458	1.12896	0.556642071398804
1320	6.2883	8.62473460722	02207135	USW00053863.02207135	0.71	2	2.14739	3.93339	NA	NA	Atmospheric Signature	-84.1393	33.8304	2.73427789185489	0.0774261	0.769406817799538
1321	74.376	12.9730985571	02207160	USW00053863.02207160	0.97	0	1.90265	3.77506	NA	NA	Atmospheric Signature	-84.0772	33.7733	28.9793570451436	0.820604	0.616296914770396
1322	24.0363	22.8142565151	02335350	USW00053863.02335350	0.77	1	2.2522	3.93339	25	3.9	Atmospheric Signature	-84.2647	33.965	19.3974811772758	0.549276	0.589560670264192
1323	3464.9343	5.11344537815	02335777	USW00053863.02335777	0.47	13	1.59207	4.12278	NA	NA	Shallow GW Signature	-84.3844	33.9967	NA	NA	NA
1324	3464.9343	5.11344537815	02335778	USW00053863.02335778	0.49	14	1.67287	4.12278	NA	NA	Shallow GW Signature	-84.3844	33.9964	NA	NA	NA
1325	3464.9343	5.11344537815	02335779	USW00053863.02335779	0.46	12	1.56993	4.12278	NA	NA	Shallow GW Signature	-84.3844	33.9953	NA	NA	NA
1326	86.2974	14.0453160701	02335870	USW00053863.02335870	0.84	2	2.32989	4.10978	24	4.1	Atmospheric Signature	-84.4433	33.9539	48.2715068493151	1.3669	0.643845164021632
1327	3665.2635	19.2277676951	02335880	USW00053863.02335880	0.63	4	2.45333	4.10978	NA	NA	Deep GW Signature	-84.443	33.902	3101.09452736318	87.8132	0.642130615846032
1328	7.3998	43.5684169176	02336030	USW00053863.02336030	0.68	1	2.18782	3.93339	20	2.9	Atmospheric Signature	-84.225	33.9058	3.64796714579055	0.103299	0.64969782731692
1329	91.7865	35.302075773	02336120	USW00053863.02336120	0.85	0	2.41894	3.93339	21	4	Atmospheric Signature	-84.3427	33.8315	57.9714442162902	1.64157	0.611572055671707
1330	23.1111	23.6536694475	02336152	USW00053863.02336152	0.79	1	2.39086	3.93339	NA	NA	Atmospheric Signature	-84.248	33.8104	7.73217659137577	0.218951	0.700965260518217
1331	13.1274	23.7668927848	023362095	USW00053863.023362095	0.76	2	2.33045	3.93339	NA	NA	Atmospheric Signature	-84.2747	33.8214	5.43147843942505	0.153802	0.685838917491488
1332	77.5998	22.2892376682	02336240	USW00053863.02336240	0.82	0	2.41041	3.93052	19	3.7	Atmospheric Signature	-84.3407	33.8031	41.5051371742112	1.17529	0.690930832100223
1333	59.9652	19.3180004434	02336340	USW00053863.02336340	0.86	0	2.37652	3.93339	NA	NA	Atmospheric Signature	-84.3452	33.8978	26.846160164271	0.760199	0.671349428403132
1334	7.9515	0.209934735315	02394682	USW00053873.02394682	0.93	0	2.7732	4.18684	NA	NA	Atmospheric Signature	-84.8544	34.079	NA	NA	NA
1335	174.4767	0.640968718466	03446000	USW00053878.03446000	0.72	2	2.05949	3.98547	7	24.6	Atmospheric Signature	-82.595	35.3981	196.389798750867	5.56114	0.791137777669903
1336	NA	NA	07164500	USW00053908.07164500	0.92	7	2.31055	4.47358	NA	NA	Atmospheric Signature	-96.0064	36.1406	5766.02840520192	163.276	0.369517735007158
1337	NA	NA	300034090055300	USW00053917.300034090055300	1.05	0	2.4801	3.32337	NA	NA	Atmospheric Signature	-90.0981	30.0094	NA	NA	NA
1338	NA	NA	300127090045800	USW00053917.300127090045800	1.07	0	2.17966	3.32337	NA	NA	Atmospheric Signature	-90.0828	30.0242	NA	NA	NA
1339	89.4717	3.69759450172	07194880	USW00053922.07194880	0.5	9	1.686	4.44288	NA	NA	Deep GW Signature	-94.228	36.2815	66.2622928176796	1.87634	0.782932937198651
1340	91.0818	1.53015006821	07194933	USW00053922.07194933	0.61	9	1.74123	4.49685	NA	NA	Deep GW Signature	-94.2391	36.2438	86.6062462006079	2.45242	0.733808585986292
1341	1919.4696	31.9987669543773	01389005	USW00054743.01389005	0.9	1	2.16207	4.4579	NA	NA	Atmospheric Signature	-74.2692	40.8964	NA	NA	NA
1342	3.4686	0.810067462376751	Big_Low	USW00054756.Big_Low	0.63	9	1.37992	4.55017	NA	NA	Deep GW Signature	-72.2	42.53	NA	NA	NA
1343	3.4686	0.810067462376751	Big_Up	USW00054756.Big_Up	0.53	20	1.05907	4.55017	NA	NA	Shallow GW Signature	-72.2	42.53	NA	NA	NA
1344	5.7195	0.212116443745083	undds1	USW00054756.undds1	0.77	0	2.3545	4.62826	NA	NA	Atmospheric Signature	-72.3414	42.4524	NA	NA	NA
1345	5.7195	0.212116443745083	undds2	USW00054756.undds2	0.8	0	2.34377	4.62826	NA	NA	Atmospheric Signature	-72.3377	42.4493	NA	NA	NA
1346	5.7195	0.212116443745083	undds3	USW00054756.undds3	0.77	0	2.27807	4.62826	NA	NA	Atmospheric Signature	-72.3361	42.4485	NA	NA	NA
1347	5.7195	0.212116443745083	undds5	USW00054756.undds5	0.7	0	2.77725	4.62826	NA	NA	Atmospheric Signature	-72.3321	42.4454	NA	NA	NA
1348	NA	NA	untds1	USW00054756.untds1	0.57	0	1.90141	4.62826	NA	NA	Deep GW Signature	-72.337	42.4427	NA	NA	NA
1349	NA	NA	untds2	USW00054756.untds2	0.59	0	2.0524	4.62826	NA	NA	Deep GW Signature	-72.3353	42.4432	NA	NA	NA
1350	5.7195	0.212116443745083	untds3	USW00054756.untds3	0.64	0	1.97158	4.62826	NA	NA	Deep GW Signature	-72.3341	42.4447	NA	NA	NA
1351	1.971	22.7146118721461	01196500	USW00054788.01196500	0.78	4	1.94203	4.49022	22	5.3	Atmospheric Signature	-72.8413	41.4503	217.827336122734	6.16818	0.755418589539318
1352	100.3446	24.5660158835208	14153	USW00054788.14153	0.81	0	2.04359	3.78864	NA	NA	Atmospheric Signature	-72.6737	41.5547	NA	NA	NA
1353	15123.8385	0.876962353144	02353000	USW00063828.02353000	0.98	2	1.89424	3.97835	18	2.5	Atmospheric Signature	-84.3389	31.3069	5455.19178082192	154.474	0.750899578407912
1354	462.5712	0.241601719968	02219000	USW00063850.02219000	0.93	0	2.26283	3.85064	19	3.5	Atmospheric Signature	-83.4741	33.7882	218.749682875264	6.1943	0.739531632014342
1355	3824.0163	4.09722530522	02231254	USW00063856.02231254	1.03	1	1.63957	3.21618	NA	NA	Atmospheric Signature	-81.6543	30.7441	NA	NA	NA
1356	90.7083	1.66983771684	09371492	USW00093069.09371492	0.86	0	1.62503	3.54674	16	10	Atmospheric Signature	-108.661	37.3128	7.41227665706052	0.209892	0.792697479986006
1357	NA	NA	10312210	USW00093102.10312210	0.91	0	2.15434	4.18909	NA	NA	Atmospheric Signature	-118.599	39.4733	7.41227665706052	0.209892	0.699655386219442
1358	336.7251	0.351791530944625	Arizona_34330	USW00093139.Arizona_34330	0.88	0	1.90563	2.75901	NA	NA	Atmospheric Signature	-111.355	34.2998	NA	NA	NA
1359	32068.3824	7.69503546099291	11390500	USW00093205.11390500	0.72	0	1.86253	2.83629	20	13.4	Atmospheric Signature	-121.825	39.0099	6783.18959616701	192.079	0.895421991019158
1360	32068.3824	7.69503546099291	CentralCalifornia_32006	USW00093205.CentralCalifornia_32006	0.68	0	1.79833	2.97747	NA	NA	Atmospheric Signature	-121.825	39.0098	NA	NA	NA
1361	53778.4002	13.0130465682957	11425500	USW00093225.11425500	0.83	0	1.78728	2.78696	NA	NA	Atmospheric Signature	-121.598	38.7743	11890.2874743326	336.695	0.894041817484682
1362	53778.4002	13.0130465682957	CentralCalifornia_32015	USW00093225.CentralCalifornia_32015	0.78	0	1.92442	2.88299	NA	NA	Atmospheric Signature	-121.599	38.7739	NA	NA	NA
1363	48197.6928	1.40645161290323	CentralCalifornia_32060	USW00093225.CentralCalifornia_32060	0.71	0	1.71914	2.9717	NA	NA	Atmospheric Signature	-121.627	38.7907	NA	NA	NA
1364	53778.4002	13.0130465682957	CentralCalifornia_32071	USW00093225.CentralCalifornia_32071	0.71	0	1.5196	2.9755	NA	NA	Atmospheric Signature	-121.604	38.7789	NA	NA	NA
1365	249.1992	1.33082706766917	CentralCalifornia_32085	USW00093225.CentralCalifornia_32085	1.03	0	1.57323	2.74816	NA	NA	Atmospheric Signature	-121.654	38.7852	NA	NA	NA
1366	139.8456	40.4691358025	10336610	USW00093230.10336610	0.92	6	2.36937	3.59091	11	22.3	Atmospheric Signature	-119.992	38.9224	121.792232267038	3.44877	0.790746557800487
1367	95.1651	4.73293607801	10336780	USW00093230.10336780	0.73	0	1.89614	3.59091	5	26.1	Atmospheric Signature	-119.972	38.9199	48.6899581297976	1.37875	0.913421801382089
1368	1329.1362	0.120998278829604	11261100	USW00093243.11261100	0.87	0	1.93707	3.00486	NA	NA	Atmospheric Signature	-120.852	37.2477	48.6899581297976	1.37875	0.820925420301851
1369	155.9943	0.0701832315380344	11262900	USW00093243.11262900	1.01	0	1.94872	2.96573	NA	NA	Atmospheric Signature	-120.907	37.2624	48.6899581297976	1.37875	0.778900022023134
1370	1329.1362	0.120998278829604	CentralCalifornia_31966	USW00093243.CentralCalifornia_31966	0.99	0	1.92008	2.9213	NA	NA	Atmospheric Signature	-120.852	37.2476	NA	NA	NA
1371	155.9943	0.0701832315380344	CentralCalifornia_31970	USW00093243.CentralCalifornia_31970	1	0	1.89894	2.9213	NA	NA	Atmospheric Signature	-120.907	37.2625	NA	NA	NA
1372	131.8824	0.873031496063	02110400	USW00093718.02110400	0.96	0	2.5165	3.79995	NA	NA	Atmospheric Signature	-78.7197	33.9535	72.3427789185489	2.04852	0.544102148146271
1373	2913.2001	5.22392638037	02110500	USW00093718.02110500	0.99	0	2.25393	3.7409	16	0.2	Atmospheric Signature	-78.715	33.9127	1675.36536618754	47.4411	0.652630781139797
1374	107.8965	19.036212031	02110755	USW00093718.02110755	1.06	0	2.04739	3.79995	NA	NA	Atmospheric Signature	-78.7531	33.7985	NA	NA	NA
1375	88.4808	9.16043456291	02110770	USW00093718.02110770	1.06	0	2.04748	3.79995	NA	NA	Atmospheric Signature	-78.7186	33.8213	NA	NA	NA
1376	64.7208	20.1929703653	02110777	USW00093718.02110777	1.06	0	2.01267	3.79995	NA	NA	Atmospheric Signature	-78.6558	33.8516	NA	NA	NA
1377	10.3041	38.0012527403696	01656903	USW00093738.01656903	0.77	1	2.28375	4.45888	18	2.1	Atmospheric Signature	-77.4319	38.8824	5.87576527110501	0.166383	0.619407865749226
1378	2793.7836	0.0879927708121541	01673000	USW00093775.01673000	0.96	1	2.39925	4.66681	28	3.1	Atmospheric Signature	-77.3322	37.7676	905.124774462179	25.6303	0.679554008895431
1379	44.8731	36.0925113250283	01585219	USW00093784.01585219	0.9	5	1.77861	4.2541	NA	NA	Atmospheric Signature	-76.5551	39.318	40.7383036935705	1.15358	0.787560826844939
1380	12.8565	33.7123556177809	01585225	USW00093784.01585225	0.69	11	1.95839	4.40749	NA	NA	Shallow GW Signature	-76.5406	39.3367	0.281547945205479	0.00797255	0.591147023871312
1381	12.8565	33.7123556177809	01585230	USW00093784.01585230	0.78	4	2.03904	4.2541	19	3	Atmospheric Signature	-76.5349	39.3301	3.40909215955983	0.0965347	0.661231470387767
1382	NA	NA	01589485	USW00093784.01589485	0.92	14	2.06896	4.35409	NA	NA	Shallow GW Signature	-76.6036	39.2841	NA	NA	NA
1383	9309.0312	0.782097399004	03254520	USW00093812.03254520	0.91	5	2.51498	4.78581	NA	NA	Atmospheric Signature	-84.448	38.9203	5032.36409516943	142.501	0.565017376722843
1384	334.5552	3.09608938547	05576100	USW00093822.05576100	0.81	5	2.0252	4.97533	NA	NA	Atmospheric Signature	-89.7024	39.7155	NA	NA	NA
1385	36.603	1.08050923436	02176585	USW00093831.02176585	1.04	4	2.01612	3.44586	NA	NA	Atmospheric Signature	-80.6926	32.4741	NA	NA	NA
1386	102.501	5.04285714286	02176603	USW00093831.02176603	1.03	6	1.82561	3.44586	NA	NA	Atmospheric Signature	-80.6693	32.4274	NA	NA	NA
1387	NA	NA	02176640	USW00093831.02176640	1.02	7	1.72917	3.44586	NA	NA	Atmospheric Signature	-80.669	32.3502	NA	NA	NA
1388	122.6205	8.60715705765	022462002	USW00093837.022462002	0.85	1	2.26847	3.38165	NA	NA	Atmospheric Signature	-81.5464	30.1192	5032.36409516943	142.501	0.362535234282436
1389	56.6163	22.4100161551	02246459	USW00093837.02246459	0.96	0	2.18783	3.38165	21	0.4	Atmospheric Signature	-81.7404	30.2822	40.5494007220217	1.14823	0.374844864592505
1390	110.1294	13.3064926798	300803081354500	USW00093837.300803081354500	0.97	0	2.18576	3.38165	NA	NA	Atmospheric Signature	-81.5959	30.1341	NA	NA	NA
1391	146.9808	31.7730925292	301204081434900	USW00093837.301204081434900	0.87	1	2.23287	3.38165	NA	NA	Atmospheric Signature	-81.7304	30.2012	NA	NA	NA
1392	NA	NA	301817081393600	USW00093837.301817081393600	1.02	2	1.3958	3.07569	NA	NA	Atmospheric Signature	-81.6601	30.3048	NA	NA	NA
1393	30.7368	16.3462783172	07048495	USW00093993.07048495	0.96	0	2.64121	4.3671	NA	NA	Atmospheric Signature	-94.136	36.0433	40.5494007220217	1.14823	0.551745925043511
1394	322.0218	3.30936947555	07048550	USW00093993.07048550	0.99	2	2.49446	4.36128	12	10.5	Atmospheric Signature	-94.0831	36.0539	230.331125690608	6.52225	0.419647104593651
1395	1.2384	1.21729651162791	BlackHills_34410	USW00094088.BlackHills_34410	0.34	13	0.991472	6.05273	NA	NA	Shallow GW Signature	-104.451	44.499	NA	NA	NA
1396	1689.3441	0.503726951746	Colorado_33366	USW00094094.Colorado_33366	0.69	0	1.9356	4.78623	NA	NA	Atmospheric Signature	-108.236	40.078	NA	NA	NA
1397	7618.3623	2.41436464088398	13056500	USW00094194.13056500	0.72	2	1.88112	4.46819	22	19.3	Atmospheric Signature	-111.905	43.8258	1640.67950581395	46.4589	0.850866197951387
1398	8898.7374	31.336717487529	11507501	USW00094236.11507501	1.04	0	1.92597	3.97308	NA	NA	Atmospheric Signature	-121.79	42.2193	NA	NA	NA
1399	4246.1532	0.951175406871609	421015121471800	USW00094236.421015121471800	1.04	0	1.83095	3.97807	NA	NA	Atmospheric Signature	-121.788	42.1708	NA	NA	NA
1400	8872.5105	2.6375	421401121480900	USW00094236.421401121480900	1.04	0	1.91765	3.9741	NA	NA	Atmospheric Signature	-121.802	42.2336	NA	NA	NA
1401	8898.7374	31.336717487529	South-Central Oregon_4919	USW00094236.South-Central Oregon_4919	1.09	0	2.05038	3.92809	NA	NA	Atmospheric Signature	-121.795	42.2229	NA	NA	NA
1402	1144.3914	45.8198198198198	12113390	USW00094248.12113390	0.91	6	1.6986	2.80515	NA	NA	Atmospheric Signature	-122.259	47.479	NA	NA	NA
1403	457.1307	44.844927744971	12119000	USW00094248.12119000	0.7	6	1.26066	2.80515	19	24.3	Atmospheric Signature	-122.203	47.4826	744.345303867403	21.0775	0.848916155694369
1404	15.8229	19.7016665718674	WashingtonCoast_25343	USW00094248.WashingtonCoast_25343	0.81	0	1.45612	2.94789	NA	NA	Atmospheric Signature	-122.052	47.5655	NA	NA	NA
1405	35.235	31.8428865979381	WashingtonCoast_25378	USW00094248.WashingtonCoast_25378	0.66	0	1.30675	2.75673	NA	NA	Atmospheric Signature	-122.201	47.5299	NA	NA	NA
1406	27.5823	14.0884248631467	WashingtonCoast_25382	USW00094248.WashingtonCoast_25382	0.73	0	1.49853	2.94789	NA	NA	Atmospheric Signature	-122.143	47.5153	NA	NA	NA
1407	13.3605	22.2505220613001	WashingtonCoast_25399	USW00094248.WashingtonCoast_25399	0.85	0	1.60912	2.94789	NA	NA	Atmospheric Signature	-122.035	47.5428	NA	NA	NA
1408	187.0569	38.1166974169742	453030122560101	USW00094261.453030122560101	0.86	0	1.79151	3.24672	NA	NA	Atmospheric Signature	-122.933	45.5082	NA	NA	NA
1409	5.0607	2.24221945580651	WashingtonCoast_25424	USW00094274.WashingtonCoast_25424	0.56	4	1.114	2.67019	NA	NA	Deep GW Signature	-122.482	47.3838	NA	NA	NA
1410	121.9653	42.5454319761668	WashingtonCoast_25244	USW00094290.WashingtonCoast_25244	0.89	0	1.53048	2.64217	NA	NA	Atmospheric Signature	-122.107	47.6751	NA	NA	NA
1411	37.7928	8.59160839160839	WashingtonCoast_25247	USW00094290.WashingtonCoast_25247	0.92	0	1.52244	2.64217	NA	NA	Atmospheric Signature	-122.077	47.7177	NA	NA	NA
1412	32.103	14.0129850290254	WashingtonCoast_25249	USW00094290.WashingtonCoast_25249	0.84	0	1.42163	2.64217	NA	NA	Atmospheric Signature	-122.088	47.7167	NA	NA	NA
1413	33.0318	15.4869010114409	WashingtonCoast_25346	USW00094290.WashingtonCoast_25346	0.92	0	1.5771	2.64217	NA	NA	Atmospheric Signature	-122.081	47.675	NA	NA	NA
1414	17.6814	38.4259259259259	WashingtonCoast_25354	USW00094290.WashingtonCoast_25354	0.68	0	1.25749	2.64217	NA	NA	Atmospheric Signature	-122.215	47.7072	NA	NA	NA
1415	19.9287	32.3530251882628	WashingtonCoast_25376	USW00094290.WashingtonCoast_25376	0.7	0	1.08559	2.54913	NA	NA	Atmospheric Signature	-122.281	47.7517	NA	NA	NA
1416	11.0457	6.7932424422051	WashingtonCoast_25402	USW00094290.WashingtonCoast_25402	0.73	0	1.38767	2.64217	NA	NA	Atmospheric Signature	-122.006	47.6382	NA	NA	NA
1417	407.8989	24.3609671848014	WashingtonCoast_25408	USW00094290.WashingtonCoast_25408	1	2	1.28299	2.64217	NA	NA	Atmospheric Signature	-122.143	47.7029	NA	NA	NA
1418	63.9306	27.7792207792208	WashingtonCoast_25418	USW00094290.WashingtonCoast_25418	0.81	0	1.45025	2.56276	NA	NA	Atmospheric Signature	-122.234	47.7552	NA	NA	NA
1419	59.5755	27.0213485521031	WashingtonCoast_25419	USW00094290.WashingtonCoast_25419	0.82	0	1.44818	2.64217	NA	NA	Atmospheric Signature	-122.243	47.7676	NA	NA	NA
1420	8.2026	30.8348522507595	01095434	USW00094746.01095434	0.59	4	1.47327	4.46126	NA	NA	Deep GW Signature	-71.7753	42.3645	3.9015731874145	0.11048	0.768864141347122
1421	16235.6598	2.48239724906	04193490	USW00094830.04193490	0.94	3	2.38591	4.89038	NA	NA	Atmospheric Signature	-83.7388	41.4762	NA	NA	NA
1422	681413.1066	12.0664672216441	06467500	USW00094911.06467500	0.85	11	1.50512	5.1365	NA	NA	Shallow GW Signature	-97.3939	42.8661	NA	NA	NA
1423	102.6882	48.5629660315	05288705	USW00094960.05288705	0.8	1	2.3635	5.19476	19	1.2	Atmospheric Signature	-93.3102	45.05	21.8774509803922	0.6195	0.615398288650337
1424	54796.3533	2.49213911386374	05137500	USW00094961.05137500	0.84	10	1.44111	5.64591	NA	NA	Shallow GW Signature	-94.705	48.8303	21.8774509803922	0.6195	0.887658117002625
