# Supplementary material for: Continental-scale analysis of shallow and deep groundwater contributions to streams
Source: Nat Commun. 2021 Mar 4;12:1450. doi: 10.1038/s41467-021-21651-0 (PMC7933412; doi:10.1038/s41467-021-21651-0)
Supplement: Supplementary file 3 — Source Data [file 41467_2021_21651_MOESM3_ESM.zip › sourcedatafig4.xlsx]

## Sheet: SourceDataFig4
RowID	SW_ID	AmpRatio	PhaseLag	GW_cat	Summer_SenSlope	Summer_p	Annual_SenSlope	Annual_p	geometry.x	geometry.y	Trend_Categ_Annual	Trend_Categ_Summer
1	12439500	0.88	12	Shallow GW Influenced	0.024662	0.0267112	0.0311318	0.0834725	-119.42	48.9307	Stable	Warming
2	02397530	1	7	Reduced GW Connectivity	0.0494049	0	0.0225027	0.0300501	-85.4475	34.2018	Warming	Warming
3	02423130	0.76	5	Reduced GW Connectivity	0.0263696	0	0.051392	0	-86.5994	33.6223	Warming	Warming
4	02419890	0.85	9	Reduced GW Connectivity	-0.0649481	0	0.0172743	0.437396	-86.1955	32.4399	Stable	Cooling
5	11261500	0.83	-7	Reduced GW Connectivity	0.019129	0	0.0136069	0.340568	-120.931	37.3099	Stable	Warming
6	11274550	0.86	-6	Reduced GW Connectivity	-0.00135721	0.828047	0.0174121	0.0801336	-121.014	37.4319	Stable	Stable
7	07096000	0.8	-3	Reduced GW Connectivity	0.0223759	0.0066778	0.00757977	0.337229	-105.257	38.4339	Stable	Warming
8	07137500	0.79	-3	Reduced GW Connectivity	0.0167684	0.0100167	0.00607658	0.51419	-102.012	38.0275	Stable	Warming
9	07119700	0.74	-2	Reduced GW Connectivity	0.0108263	0.0367279	0.0203121	0	-103.912	38.1258	Warming	Warming
10	09171100	0.84	-2	Reduced GW Connectivity	0.00843767	0.410684	0.00648261	0.460768	-108.833	38.3569	Stable	Stable
11	07106500	0.8	0	Reduced GW Connectivity	0.0414835	0	0.0294399	0	-104.601	38.2878	Warming	Warming
12	02266300	0.81	-4	Reduced GW Connectivity	0.0296487	0	0.0130969	0.033389	-81.5798	28.3328	Warming	Warming
13	02266495	0.8	0	Reduced GW Connectivity	0.0366808	0	0.0190842	0.0367279	-81.544	28.2758	Warming	Warming
14	265906080093500	0.93	-7	Reduced GW Connectivity	0.0182074	0	0.0607516	0	-80.16	26.9853	Warming	Warming
15	265929080091800	0.94	-8	Reduced GW Connectivity	0.0148945	0	0.0489989	0	-80.1548	26.9917	Warming	Warming
16	251209080350100	1.09	-9	Reduced GW Connectivity	0.0165616	0	0.0343405	0	-80.5839	25.2037	Warming	Warming
17	02277100	1.09	-5	Reduced GW Connectivity	0.0236306	0	0.0327915	0.0033389	-80.2587	27.2023	Warming	Warming
18	02334480	0.76	0	Reduced GW Connectivity	0.0741207	0	0.059988	0	-84.07	34.1325	Warming	Warming
19	02334578	0.73	2	Reduced GW Connectivity	0.0501534	0	0.0534264	0	-84.0781	34.0964	Warming	Warming
20	02334885	0.84	-1	Reduced GW Connectivity	0.107225	0	0.0451262	0	-84.0889	34.0325	Warming	Warming
21	022035975	1.04	1	Reduced GW Connectivity	0.035811	0	0.0551046	0	-81.3628	31.4533	Warming	Warming
22	13340000	0.89	15	Shallow GW Influenced	-0.111414	0	-0.0503001	0	-116.257	46.4783	Cooling	Cooling
23	12413370	0.6	15	Shallow GW Influenced	0.0264123	0.0133556	-0.0339944	0	-116.222	47.4767	Cooling	Warming
24	12413445	0.43	32	Shallow GW Influenced	-0.010618	0.193656	-0.0363071	0.0033389	-116.242	47.5081	Cooling	Stable
25	12322000	0.58	23	Shallow GW Influenced	0.0624596	0	-0.0144672	0.210351	-116.507	48.9964	Stable	Warming
26	03354000	0.89	4	Reduced GW Connectivity	0.0385165	0	0.0270801	0.0066778	-86.4005	39.4975	Warming	Warming
27	07143672	0.86	-1	Reduced GW Connectivity	0.0115347	0.180301	0.00689693	0.601002	-97.5406	38.0286	Stable	Stable
28	073745253	0.92	2	Reduced GW Connectivity	0.0173797	0.0300501	0.0327584	0.0601002	-89.9375	29.7842	Stable	Warming
29	08017044	1	10	Shallow GW Influenced	-0.00587517	0.39399	0.0107042	0.580968	-93.2474	30.2371	Stable	Stable
30	07381331	1.04	3	Reduced GW Connectivity	0.00745123	0.176962	-0.00973611	0.587646	-90.71	29.5981	Stable	Stable
31	01649500	0.87	0	Reduced GW Connectivity	-0.0106235	0.517529	0.0311777	0.210351	-76.926	38.9603	Stable	Stable
32	04043238	0.57	-2	Deep GW Influenced	-0.00909374	0.330551	-0.0200023	0.0400668	-87.8776	46.7821	Cooling	Stable
33	04043244	0.55	-2	Deep GW Influenced	0.0481478	0	-0.00608971	0.641068	-87.8524	46.7858	Stable	Warming
34	04121650	0.85	-2	Reduced GW Connectivity	0.013423	0.0033389	-0.000101332	0.981636	-85.4675	43.6936	Stable	Warming
35	04121660	0.89	-1	Reduced GW Connectivity	0.0135305	0.0567613	0.00973483	0.323873	-85.4778	43.6131	Stable	Stable
36	04137020	0.88	0	Reduced GW Connectivity	0.0167313	0	0.00342673	0.744574	-83.7214	44.4633	Stable	Warming
37	04137025	0.89	1	Reduced GW Connectivity	0.0181909	0	0.00728844	0.427379	-83.6744	44.4542	Stable	Warming
38	04137030	0.93	5	Reduced GW Connectivity	0.0172396	0	-0.0156277	0.193656	-83.5711	44.4728	Stable	Warming
39	04125460	0.53	-3	Deep GW Influenced	0.00691955	0.0100167	0.00096755	0.891486	-85.7698	44.1933	Stable	Warming
40	0728875070	1.02	-1	Reduced GW Connectivity	-0.0500354	0	-0.0175742	0.420701	-90.8919	33.4011	Stable	Cooling
41	12323770	0.53	2	Deep GW Influenced	-0.127641	0	-0.0245	0.0133556	-112.785	46.1804	Cooling	Cooling
42	12363000	0.56	19	Shallow GW Influenced	0.0658285	0	0.00527531	0.414023	-114.185	48.3618	Stable	Warming
43	10350500	0.85	6	Reduced GW Connectivity	0.0594739	0	-0.00583343	0.467446	-119.486	39.5655	Stable	Warming
44	01129500	0.76	8	Reduced GW Connectivity	0.00895166	0.357262	-0.0301365	0.0066778	-71.6312	44.7498	Cooling	Stable
45	01362230	0.55	28	Shallow GW Influenced	-0.0374271	0.140234	0.00238142	0.981636	-74.3638	42.1145	Stable	Stable
46	01362500	0.72	7	Reduced GW Connectivity	0.0851301	0	0.0523408	0	-74.2706	42.0142	Warming	Warming
47	01432160	0.86	2	Reduced GW Connectivity	0.00882687	0.0467446	0.0179404	0.0233723	-74.9124	41.4754	Warming	Warming
48	01432805	0.85	1	Reduced GW Connectivity	-0.00600505	0.250417	0.0154073	0.0701169	-74.8193	41.439	Stable	Stable
49	0208062765	0.98	11	Shallow GW Influenced	0.0717001	0	0.0379861	0	-77.5803	36.3311	Warming	Warming
50	02081022	1.02	10	Shallow GW Influenced	0.0575299	0	0.0366807	0	-77.2153	36.0136	Warming	Warming
51	0208114150	1.08	7	Reduced GW Connectivity	0.0509744	0	0.0364602	0.0166945	-76.7228	35.915	Warming	Warming
52	02081094	1.04	7	Reduced GW Connectivity	0.0372276	0	0.0309791	0.0200334	-76.8928	35.8131	Warming	Warming
53	05054000	0.88	1	Reduced GW Connectivity	0.021531	0	0.000336297	0.978297	-96.7837	46.8611	Stable	Warming
54	07239450	0.97	-3	Reduced GW Connectivity	0.0156677	0.100167	-0.0169839	0.337229	-98.0653	35.617	Stable	Stable
55	07241520	1	-1	Reduced GW Connectivity	0.0298982	0	0.0162051	0.380634	-97.3673	35.5656	Stable	Warming
56	07241550	0.9	-1	Reduced GW Connectivity	0.00729648	0.310518	-0.029532	0.176962	-97.1939	35.5003	Stable	Stable
57	07191222	0.67	15	Shallow GW Influenced	0.0169346	0.33389	0.0447373	0.0100167	-94.7763	36.3554	Warming	Stable
58	14174000	0.9	6	Reduced GW Connectivity	-0.00691848	0.457429	0.00204848	0.824708	-123.107	44.6387	Stable	Stable
59	14189050	0.82	5	Reduced GW Connectivity	0.0391086	0	-0.00465337	0.741235	-123.05	44.7387	Stable	Warming
60	14159200	0.42	2	Deep GW Influenced	-0.010624	0.116861	-0.00373819	0.614357	-122.218	44.0471	Stable	Stable
61	14179000	0.52	5	Deep GW Influenced	0.0194414	0.0901503	0.0168274	0.0467446	-122.129	44.7526	Warming	Stable
62	14369500	0.74	4	Reduced GW Connectivity	-0.0489087	0	-0.0183296	0.0100167	-123.407	42.354	Cooling	Cooling
63	14211400	0.84	0	Reduced GW Connectivity	0.0977523	0	0.0454434	0	-122.422	45.4865	Warming	Warming
64	14211499	0.72	2	Reduced GW Connectivity	0.0526383	0	0.0321629	0.0033389	-122.498	45.4768	Warming	Warming
65	14211500	0.88	0	Reduced GW Connectivity	0.0912411	0	0.0433058	0	-122.508	45.4775	Warming	Warming
66	14139800	0.65	10	Shallow GW Influenced	0.0263884	0	0.0105791	0.096828	-122.11	45.4446	Stable	Warming
67	11509370	0.99	1	Reduced GW Connectivity	0.0320642	0	0.0191603	0.0133556	-121.929	42.1279	Warming	Warming
68	420451121510000	1.02	-5	Reduced GW Connectivity	0.0380532	0	0.023796	0.0033389	-121.85	42.0808	Warming	Warming
69	420853121505500	1	0	Reduced GW Connectivity	0.0101972	0.136895	0.012581	0.290484	-121.849	42.1481	Stable	Stable
70	420853121505501	0.96	1	Reduced GW Connectivity	0.0457835	0	0.0365889	0.0200334	-121.849	42.1481	Warming	Warming
71	14182500	0.97	10	Shallow GW Influenced	0.00569984	0.904841	0.0280114	0.123539	-122.579	44.7915	Stable	Stable
72	453004122510301	1	-5	Reduced GW Connectivity	-0.000212997	0.988314	0.00110398	0.918197	-122.852	45.501	Stable	Stable
73	14207200	0.99	4	Reduced GW Connectivity	0.0578174	0	0.0228288	0	-122.685	45.3565	Warming	Warming
74	14211550	0.79	-3	Reduced GW Connectivity	0.0113183	0.190317	0.0157264	0.0534224	-122.643	45.4529	Stable	Stable
75	14105700	0.8	24	Shallow GW Influenced	0.0349745	0	-0.0305196	0.0033389	-121.19	45.6083	Cooling	Warming
76	14316460	0.48	7	Deep GW Influenced	-0.00416572	0.580968	0.00920872	0.110184	-122.513	43.306	Stable	Stable
77	14316495	0.76	15	Shallow GW Influenced	0.126205	0	0.0967458	0	-122.53	43.3035	Warming	Warming
78	03049640	0.99	8	Reduced GW Connectivity	-0.157799	0	-0.0213101	0.287145	-79.8148	40.5362	Stable	Cooling
79	01428500	0.91	2	Reduced GW Connectivity	0.00367198	0.447412	0.0115859	0.163606	-74.9861	41.5087	Stable	Stable
80	03043810	0.89	6	Reduced GW Connectivity	-0.121315	0	-0.019775	0.360601	-79.3673	40.4676	Stable	Cooling
81	01427510	0.83	2	Reduced GW Connectivity	0.0182103	0	0.0141404	0.0834725	-75.0574	41.7567	Stable	Warming
82	02110802	1.02	-3	Reduced GW Connectivity	0.0172439	0.0233723	0.0153685	0.210351	-79.0942	33.6491	Stable	Warming
83	021108125	1.06	-1	Reduced GW Connectivity	-0.0186674	0.113523	0.033925	0.133556	-79.127	33.5066	Stable	Stable
84	02110815	1.06	0	Reduced GW Connectivity	0.0259339	0	0.0178513	0.033389	-79.1739	33.4446	Warming	Warming
85	02163001	0.98	1	Reduced GW Connectivity	0.0123495	0.360601	0.0457438	0	-82.444	34.6148	Warming	Stable
86	02160991	1.02	9	Reduced GW Connectivity	0.0570273	0	0.0474243	0	-81.3304	34.2607	Warming	Warming
87	02167600	1.08	6	Reduced GW Connectivity	0.0668798	0	0.0687322	0	-81.5684	34.0993	Warming	Warming
88	02167716	1.06	6	Reduced GW Connectivity	0.111777	0	0.0671542	0	-81.5618	34.0796	Warming	Warming
89	02110704	1.01	-3	Reduced GW Connectivity	-0.0122452	0.190317	0.0209311	0.173623	-79.0436	33.8329	Stable	Stable
90	02110760	1.01	0	Reduced GW Connectivity	-0.0163894	0.033389	0.0257462	0.237062	-78.8667	33.7407	Stable	Cooling
91	02160105	0.97	2	Reduced GW Connectivity	0.0869386	0	0.0536175	0	-81.5482	34.5354	Warming	Warming
92	02160700	0.95	-2	Reduced GW Connectivity	0.0862572	0	0.0565219	0	-81.5982	34.5093	Warming	Warming
93	03428200	0.82	1	Reduced GW Connectivity	0.0501913	0	0.0129167	0.280467	-86.43	35.9028	Stable	Warming
94	03430200	0.8	17	Shallow GW Influenced	0.00274982	0.891486	0.0312524	0.100167	-86.6328	36.1864	Stable	Stable
95	03431083	0.84	1	Reduced GW Connectivity	-0.0415171	0	0.0349948	0.0901503	-86.6992	36.1639	Stable	Cooling
96	03431091	0.82	15	Shallow GW Influenced	0.0654294	0	0.038477	0.0066778	-86.7214	36.1653	Warming	Warming
97	03431514	0.83	15	Shallow GW Influenced	0.0451189	0	0.0256587	0.0567613	-86.8322	36.1831	Stable	Warming
98	08062500	0.83	5	Reduced GW Connectivity	0.0701693	0	0.0541334	0	-96.463	32.4265	Warming	Warming
99	09261000	0.62	9	Deep GW Influenced	-0.103744	0	-0.0210069	0.110184	-109.235	40.4094	Stable	Cooling
100	09379500	0.8	0	Reduced GW Connectivity	0.0425826	0	-0.0153564	0.0634391	-109.867	37.1507	Stable	Warming
101	10129900	0.63	5	Deep GW Influenced	0.0511251	0	-0.0678504	0	-111.476	40.7352	Cooling	Warming
102	02011400	0.84	2	Reduced GW Connectivity	0.0148473	0	0.023442	0.0033389	-79.8814	38.0423	Warming	Warming
103	02079500	0.69	27	Shallow GW Influenced	0.134982	0	0.0719169	0	-78.2978	36.6032	Warming	Warming
104	12398600	0.87	16	Shallow GW Influenced	0.0280357	0.0133556	0.0108905	0.430718	-117.354	48.9988	Stable	Warming
105	454249120423500	0.84	23	Shallow GW Influenced	0.0271529	0	-0.0327833	0.0033389	-120.711	45.7135	Cooling	Warming
106	12178000	0.39	38	Shallow GW Influenced	0.0163553	0.0400668	0.0192072	0.0133556	-121.246	48.6718	Warming	Warming
107	12147500	0.43	9	Deep GW Influenced	0.0424096	0	0.0142678	0.0066778	-121.789	47.7123	Warming	Warming
108	12148000	0.52	16	Shallow GW Influenced	0.100082	0	0.0272169	0	-121.713	47.6893	Warming	Warming
109	01608500	0.95	1	Reduced GW Connectivity	-0.063701	0	0.00172308	0.941569	-78.6542	39.447	Stable	Cooling
110	05435943	0.46	5	Deep GW Influenced	0.0387173	0	0.0204558	0.0567613	-89.5394	42.9769	Stable	Warming
111	040871475	0.61	17	Shallow GW Influenced	0.0363847	0	0.0559257	0	-87.9069	42.9567	Warming	Warming
112	04077630	0.76	1	Reduced GW Connectivity	-0.0990563	0	-0.029011	0.0300501	-88.8443	44.898	Cooling	Cooling
113	06036905	0.54	0	Deep GW Influenced	-0.0230775	0.0834725	-0.0164398	0.106845	-110.864	44.6202	Stable	Stable
114	02323592	0.79	4	Reduced GW Connectivity	-0.0627214	0	0.0890428	0	-83.0865	29.3394	Warming	Cooling
115	09314500	0.74	-1	Reduced GW Connectivity	-0.0142729	0.0367279	0.00083545	0.921536	-110.343	39.2644	Stable	Cooling
116	04136000	0.66	-3	Reduced GW Connectivity	6.88941e-05	0.881469	0.0021445	0.828047	-84.2925	44.677	Stable	Stable
117	02077200	0.91	0	Reduced GW Connectivity	0.0428628	0	0.038375	0	-79.1967	36.3978	Warming	Warming
118	14372300	0.98	0	Reduced GW Connectivity	0.0429167	0	0.0204216	0.033389	-124.058	42.5784	Warming	Warming
119	14178000	0.57	4	Deep GW Influenced	0.0270019	0	0.0177548	0.0100167	-122.101	44.7068	Warming	Warming
120	11501000	1	-7	Reduced GW Connectivity	0.0065122	0.494157	0.0294695	0.066778	-121.848	42.5843	Stable	Stable
121	14076500	0.49	-7	Deep GW Influenced	0.0412973	0	0.0215603	0.0100167	-121.321	44.4987	Warming	Warming
122	14087400	0.13	9	Deep GW Influenced	0.00449327	0.136895	0.00833107	0.066778	-121.298	44.4923	Stable	Stable
123	14091500	0.22	-8	Deep GW Influenced	0.00720613	0.0133556	0.00938666	0.0567613	-121.484	44.6262	Stable	Warming
124	14046890	0.3	-1	Deep GW Influenced	-0.167689	0	-0.053641	0	-120.441	44.9104	Cooling	Cooling
125	14209710	0.61	-1	Deep GW Influenced	0.0653606	0	0.0420534	0.0066778	-122.156	45.1671	Warming	Warming
126	021989784	1.04	4	Reduced GW Connectivity	0.0246727	0	0.0239073	0.146912	-81.1179	32.1858	Stable	Warming
127	02172020	1.09	9	Reduced GW Connectivity	0.0255933	0	0.0247347	0.0033389	-79.949	33.0935	Warming	Warming
128	02172053	1.07	9	Reduced GW Connectivity	0.0280383	0	0.0276019	0	-79.9229	32.9835	Warming	Warming
129	08070200	0.9	3	Reduced GW Connectivity	-0.0103197	0.100167	0.0632339	0	-95.1246	30.1452	Warming	Stable
130	06036940	0.47	-6	Deep GW Influenced	-0.0742599	0	-0.0817864	0	-110.713	44.7327	Cooling	Cooling
131	10133800	0.94	0	Reduced GW Connectivity	0.0368787	0.0100167	0.028197	0.0166945	-111.564	40.7597	Warming	Warming
132	12115000	0.52	15	Shallow GW Influenced	0.0505432	0	0.0263461	0	-121.625	47.3701	Warming	Warming
133	12147600	0.8	10	Shallow GW Influenced	0.0564288	0	0.0178666	0.0400668	-121.6	47.7068	Warming	Warming
134	14138870	0.65	10	Shallow GW Influenced	0.0343691	0	0.0160768	0.0066778	-122.026	45.4801	Warming	Warming
135	14138900	0.53	5	Deep GW Influenced	-6.84961e-05	0.941569	0.00430208	0.330551	-122.036	45.4943	Stable	Stable
136	14180300	0.8	6	Reduced GW Connectivity	0.0255209	0.0033389	0.0177628	0.0300501	-122.131	44.6529	Warming	Warming
137	02198840	1.03	5	Reduced GW Connectivity	-0.00249981	0.814691	0.0147824	0.260434	-81.1512	32.2358	Stable	Stable
138	02198920	1.04	6	Reduced GW Connectivity	-0.00632971	0.614357	-0.000165942	0.974958	-81.1549	32.1653	Stable	Stable
139	02336300	0.89	0	Reduced GW Connectivity	0.0257414	0.133556	0.0602242	0.0100167	-84.4076	33.8203	Warming	Stable
140	02336313	0.86	0	Reduced GW Connectivity	-0.00238317	0.711185	0.0509621	0.0133556	-84.4388	33.8218	Warming	Stable
141	02336526	0.89	-2	Reduced GW Connectivity	0.0205377	0.0901503	0.0513192	0.0033389	-84.4744	33.7943	Warming	Stable
142	07239700	0.96	-2	Reduced GW Connectivity	0.021987	0.0367279	-0.00572723	0.801336	-97.7425	35.5395	Stable	Warming
143	08057055	0.75	5	Reduced GW Connectivity	0.066966	0	0.0614214	0.0033389	-96.7826	32.7521	Warming	Warming
144	12181000	0.46	29	Shallow GW Influenced	0.0304798	0	0.0133122	0.0100167	-121.43	48.5337	Warming	Warming
145	01095220	0.81	0	Reduced GW Connectivity	0.0684879	0	0.0316285	0	-71.7912	42.4109	Warming	Warming
146	03220510	0.93	6	Reduced GW Connectivity	0.0652874	0	0.0257561	0.0701169	-83.1263	40.1531	Stable	Warming
147	08211503	1.01	-2	Reduced GW Connectivity	0.0606363	0	0.0492058	0	-97.6256	27.897	Warming	Warming
148	021720677	1.07	5	Reduced GW Connectivity	0.0384496	0	0.0395528	0	-79.9629	32.8905	Warming	Warming
149	021720709	1.06	5	Reduced GW Connectivity	0.0490883	0	0.0515782	0	-79.9101	32.8024	Warming	Warming
150	021720710	1.05	5	Reduced GW Connectivity	0.0571587	0	0.0293904	0.0033389	-79.9237	32.7805	Warming	Warming
151	02203655	0.85	-1	Reduced GW Connectivity	0.00388327	0.714524	0.048516	0	-84.358	33.679	Warming	Stable
152	02203700	0.85	0	Reduced GW Connectivity	0.0545085	0	0.0593627	0	-84.3305	33.689	Warming	Warming
153	02423397	0.61	2	Deep GW Influenced	0.0576465	0	0.0454503	0	-86.5625	33.5345	Warming	Warming
154	02455980	0.65	-1	Reduced GW Connectivity	0.0267179	0	0.0277931	0	-86.6961	33.7112	Warming	Warming
155	02457595	0.85	0	Reduced GW Connectivity	0.0506949	0	0.040431	0	-86.868	33.597	Warming	Warming
156	02458450	0.79	2	Reduced GW Connectivity	0.0192095	0	0.0289482	0	-86.8792	33.5176	Warming	Warming
157	02168500	0.96	16	Shallow GW Influenced	-0.00682024	0.267112	0.008578	0.257095	-81.2207	34.0521	Stable	Stable
158	01104475	0.59	1	Deep GW Influenced	-0.0146755	0.180301	0.00629665	0.654424	-71.2681	42.3545	Stable	Stable
159	01359139	1	7	Reduced GW Connectivity	0.0301712	0.0367279	0.0329283	0.0300501	-73.7475	42.6479	Warming	Warming
160	0422026250	0.84	1	Reduced GW Connectivity	0.0622461	0	0.0374763	0	-77.7422	43.2536	Warming	Warming
161	04232050	0.69	3	Reduced GW Connectivity	0.00374951	0.614357	0.0139103	0.123539	-77.527	43.128	Stable	Stable
162	01463500	0.97	2	Reduced GW Connectivity	-0.0211355	0	-0.00709952	0.390651	-74.7781	40.2217	Stable	Cooling
163	040871473	0.75	5	Reduced GW Connectivity	0.0680399	0	-0.0031055	0.861436	-87.8861	42.945	Stable	Warming
164	040871488	0.73	1	Reduced GW Connectivity	-0.0560583	0	-0.0334588	0.0367279	-87.9519	42.9897	Cooling	Cooling
165	13342500	0.47	9	Deep GW Influenced	-0.0520244	0	-0.0114517	0.200334	-116.828	46.4483	Stable	Cooling
166	14166000	0.82	7	Reduced GW Connectivity	-0.00801254	0.527546	-0.00401149	0.647746	-123.174	44.2704	Stable	Stable
167	14192015	0.9	4	Reduced GW Connectivity	0.019117	0.0500835	0.00187809	0.90818	-123.037	44.9737	Stable	Stable
168	02217274	0.71	2	Reduced GW Connectivity	0.0508886	0	0.0563529	0	-83.8544	34.0822	Warming	Warming
169	02335350	0.77	1	Reduced GW Connectivity	-0.0028396	0.711185	0.0278063	0.0233723	-84.2647	33.965	Warming	Stable
170	02336030	0.68	1	Reduced GW Connectivity	0.0237637	0	0.032216	0.0066778	-84.225	33.9058	Warming	Warming
171	02336120	0.85	0	Reduced GW Connectivity	0.0302184	0.0100167	0.0584684	0.0033389	-84.3427	33.8315	Warming	Warming
172	02336240	0.82	0	Reduced GW Connectivity	0.0335587	0.033389	0.048607	0.0100167	-84.3407	33.8031	Warming	Warming
173	01389005	0.9	1	Reduced GW Connectivity	-9.55347	0	0.00740975	0.380634	-74.2692	40.8964	Stable	Cooling
174	10312210	0.91	-5	Reduced GW Connectivity	0.0619128	0	0.0259573	0.0133556	-118.599	39.4733	Warming	Warming
175	11261100	0.87	-8	Reduced GW Connectivity	0.00752815	0.0500835	1.77543e-06	0.93823	-120.852	37.2477	Stable	Stable
176	11262900	1.01	-6	Reduced GW Connectivity	0.0467486	0	0.0346229	0	-120.907	37.2624	Warming	Warming
177	02110400	0.96	-4	Reduced GW Connectivity	-0.0263167	0.0901503	0.0354443	0.113523	-78.7197	33.9535	Stable	Stable
178	02110770	1.06	-3	Reduced GW Connectivity	0.00312192	0.747913	0.0395698	0.0467446	-78.7186	33.8213	Warming	Stable
179	02110777	1.06	-3	Reduced GW Connectivity	0.0322629	0	0.027577	0	-78.6558	33.8516	Warming	Warming
180	02176585	1.04	4	Reduced GW Connectivity	0.0710703	0	0.0416935	0.116861	-80.6926	32.4741	Stable	Warming
181	11507501	1.04	0	Reduced GW Connectivity	0.000697542	0.901503	0.0176343	0.160267	-121.79	42.2193	Stable	Stable
182	421401121480900	1.04	-1	Reduced GW Connectivity	0.0114395	0.0868114	0.0253004	0.0367279	-121.802	42.2336	Warming	Stable
183	12119000	0.7	6	Reduced GW Connectivity	0.00360918	0.641068	-0.00479528	0.57429	-122.203	47.4826	Stable	Stable
184	453030122560101	0.86	-3	Reduced GW Connectivity	0.0546856	0	0.0416633	0.0100167	-122.933	45.5082	Warming	Warming
